# Supplementary material for: High-Throughput Immunogenetics Reveals a Lack of Physiological T Cell Clusters in Patients With Autoimmune Cytopenias
Source: Front Immunol. 2019 Aug 21;10:1897. doi: 10.3389/fimmu.2019.01897 (PMC6713037; doi:10.3389/fimmu.2019.01897)
Supplement: Supplementary Table 2 — Overview of sequencing results. [file Table_2.XLSX]

## Sheet: Suppl. Table 2
Supplementary Table 2. Overview of sequencing results.
TRB locus
ID	Disease	Response	Timepoint	#Nucleotide clones	#Aminoacid clonotypes	Sum.reads	Shannon (log 2)	Inv.Simpson	Hmax (log 2)	Evenness	Clonality
ITP1	Primary AIC	Non-Responder	Baseline	3120	3111	74897	9.53921	200.338	11.6032	0.822121	0.177879
ITP2	Secondary_AIC	Responder	Baseline	994	986	86170	4.90264	7.53474	9.94544	0.492954	0.507046
ITP3	Secondary_AIC	Non-Responder	Baseline	6279	6242	80325	9.92806	84.3563	12.6078	0.787454	0.212546
ITP4	Secondary_AIC	n.e.	Baseline	2360	2295	22317	8.79112	24.5317	11.1643	0.787432	0.212568
ITP5	Secondary_AIC	Non-Responder	Baseline	1746	1739	79567	5.98752	5.77828	10.764	0.556252	0.443748
ITP6	Primary AIC	Responder	Baseline	141	141	18271	4.72882	7.49675	7.13955	0.662341	0.337659
ITP7	Primary AIC	n.e.	Baseline	2952	2943	68031	9.34986	211.808	11.5231	0.811403	0.188597
ITP8	Secondary_AIC	Non-Responder	Baseline	789	782	32444	6.09039	17.3663	9.61102	0.633688	0.366312
ITP9	Primary AIC	Responder	Baseline	2355	2350	26026	9.30002	36.2735	11.1984	0.830474	0.169526
ITP10	Primary AIC	Non-Responder	Baseline	2454	2442	40638	10.1983	267.934	11.2538	0.906206	0.0937942
ITP11	Primary AIC	Non-Responder	Baseline	5358	5330	36932	9.81227	47.7792	12.3799	0.792595	0.207405
ITP12	Primary AIC	Responder	Baseline	892	887	109227	6.19613	15.3815	9.79279	0.632724	0.367276
AIHA1	Primary AIC	Responder	Baseline	6194	6174	28776	12.1026	1840.74	12.592	0.961136	0.0388644
AIHA2	Primary AIC	Non-Responder	Baseline	5365	5336	58861	10.5075	120.178	12.3815	0.848644	0.151356
AIHA3	Secondary_AIC	Non-Responder	Baseline	193	193	96584	3.55679	5.64944	7.59246	0.468463	0.531537
AIHA4	Secondary_AIC	Responder	Baseline	222	217	57857	3.66796	3.32378	7.76155	0.472581	0.527419
AIHA5	Secondary_AIC	Responder	Baseline	2805	2788	62319	4.96318	3.36001	11.445	0.433654	0.566346
AIHA6	Secondary_AIC	Non-Responder	Baseline	590	582	72645	7.84584	65.5125	9.18488	0.854213	0.145787
AIHA7	Secondary_AIC	n.e.	Baseline	1054	1052	11972	7.83679	23.9056	10.0389	0.780641	0.219359
AIHA8	Secondary_AIC	n.e.	Baseline	717	715	24525	7.74461	51.8299	9.4818	0.816787	0.183213
AIHA_ITP	Primary AIC	Responder	Baseline	5568	5538	103309	11.5372	1367.66	12.4351	0.92779	0.0722104
AIN1	Secondary_AIC	Responder	Baseline	409	407	53959	4.98971	8.37108	8.66888	0.575588	0.424412
PRCA1	Secondary_AIC	Responder	Baseline	197	195	54328	5.12997	17.7428	7.60733	0.674346	0.325654
PRCA2	Secondary_AIC	Non-Responder	Baseline	2291	2271	40812	8.39288	27.9044	11.1491	0.752784	0.247216
AATP	Primary AIC	n.e.	Baseline	1830	1826	42934	6.26868	9.32209	10.8345	0.578587	0.421413
AIHA_ITP	Primary AIC	remission_AIC	Follow-Up	2184	2179	11704	9.778	59.3495	11.0895	0.881739	0.118261
AIHA1	Primary AIC	remission_AIC	Follow-Up	9372	9311	68692	12.3448	2219.08	13.1847	0.936297	0.0637025
AIHA2	Primary AIC	active_AIC	Follow-Up	3643	3632	39513	10.6005	583.568	11.8265	0.896327	0.103673
AIHA3	Secondary_AIC	active_AIC	Follow-Up	408	405	40181	3.58181	5.8656	8.66178	0.413519	0.586481
AIHA5	Secondary_AIC	remission_AIC	Follow-Up	2365	2346	62986	7.87559	12.9657	11.196	0.70343	0.29657
AIHA6_a	Secondary_AIC	active_AIC_1	Follow-Up	521	512	65032	7.83863	80.9151	9	0.870959	0.129041
AIHA6_b	Secondary_AIC	active_AIC_2	Follow-Up	462	456	33626	6.06123	10.2204	8.83289	0.686212	0.313788
AIHA6_c	Secondary_AIC	remission_AIC	Follow-Up	3097	3077	62817	8.78265	26.1108	11.5873	0.757955	0.242045
AIN1_a	Secondary_AIC	remission_AIC_1	Follow-Up	485	481	48849	5.27193	8.34032	8.90989	0.591694	0.408306
AIN1_b	Secondary_AIC	remission_AIC_2	Follow-Up	542	534	136752	6.3979	26.8984	9.0607	0.706116	0.293884
AIN1_c	Secondary_AIC	remission_AIC_3	Follow-Up	772	772	36696	4.89965	4.73818	9.59246	0.510781	0.489219
AIN1_d	Secondary_AIC	remission_AIC_4	Follow-Up	487	484	58646	3.37605	2.61262	8.91886	0.378529	0.621471
AIN1_e	Secondary_AIC	remission_AIC_5	Follow-Up	1754	1747	85915	4.35399	3.66186	10.7707	0.404245	0.595755
ITP10	Primary AIC	active_AIC	Follow-Up	8311	8239	121584	11.8074	615.651	13.0083	0.907682	0.0923176
ITP11	Primary AIC	active_AIC	Follow-Up	843	839	77623	8.26989	128.796	9.71253	0.851466	0.148534
ITP12	Primary AIC	remission_AIC	Follow-Up	1019	1017	88139	6.18178	18.3766	9.9901	0.61879	0.38121
ITP3_a	Secondary_AIC	active_AIC_1	Follow-Up	7286	7253	106705	10.8987	173.311	12.8244	0.849847	0.150153
ITP3_b	Secondary_AIC	active_AIC_2	Follow-Up	6657	6584	188183	10.2453	101.535	12.6847	0.807689	0.192311
ITP3_c	Secondary_AIC	active_AIC_3	Follow-Up	3537	3528	25820	9.86713	112.17	11.7846	0.837288	0.162712
ITP3_d	Secondary_AIC	active_AIC_4	Follow-Up	4187	4178	39046	10.5789	227.651	12.0286	0.879476	0.120524
ITP3_e	Secondary_AIC	active_AIC_5	Follow-Up	641	636	101631	7.28797	56.7983	9.31288	0.782568	0.217432
ITP3_f	Secondary_AIC	active_AIC_6	Follow-Up	1209	1194	50966	6.76016	20.2441	10.2216	0.661361	0.338639
ITP8	Secondary_AIC	active_AIC	Follow-Up	2007	2003	82661	6.99914	22.5451	10.9679	0.638145	0.361855
ITP9	Primary AIC	remission_AIC	Follow-Up	2537	2534	21510	9.91264	70.5804	11.3072	0.876666	0.123334
PRCA1_a	Secondary_AIC	remission_AIC_1	Follow-Up	866	863	20781	8.48258	164.978	9.75322	0.869721	0.130279
PRCA1_b	Secondary_AIC	remission_AIC_2	Follow-Up	1965	1943	10024	10.4167	839.717	10.9241	0.953554	0.0464457
PRCA1_c	Secondary_AIC	remission_AIC_3	Follow-Up	1661	1650	66423	9.89873	613.628	10.6883	0.926132	0.0738684
PRCA1_d	Secondary_AIC	remission_AIC_4	Follow-Up	1332	1331	3574	10.2095	901.7	10.3783	0.98374	0.0162604
PRCA1_e	Secondary_AIC	remission_AIC_5	Follow-Up	6953	6926	113117	11.9818	1420.13	12.7578	0.939173	0.0608271
PRCA1_f	Secondary_AIC	remission_AIC_6	Follow-Up	1774	1765	34330	8.32184	49.0041	10.7855	0.77158	0.22842
PRCA1_g	Secondary_AIC	remission_AIC_7	Follow-Up	2361	2354	52595	9.72319	76.8591	11.2009	0.868073	0.131927
PRCA2_a	Secondary_AIC	active_AIC_1	Follow-Up	2976	2960	76335	8.29501	33.1397	11.5314	0.719342	0.280658
PRCA2_b	Secondary_AIC	remission_AIC_1	Follow-Up	582	580	51337	2.50396	2.33502	9.17991	0.272765	0.727235
PRCA2_c	Secondary_AIC	remission_AIC_2	Follow-Up	1188	1183	35858	4.81862	5.00285	10.2082	0.472033	0.527967
HD001				1651	1647	27715	9.77394	446.99	10.6856	0.914681	0.0853192
HD002				3114	3100	58370	7.18016	14.7363	11.5981	0.619083	0.380917
HD003				1006	998	37842	9.00079	334.148	9.9629	0.903431	0.0965694
HD004				5086	5071	39633	11.1121	367.947	12.3081	0.90283	0.0971704
HD005				4631	4616	41118	8.827	11.2787	12.1724	0.725163	0.274837
HD006				3790	3775	38219	10.4223	309.769	11.8823	0.877133	0.122867
HD007				5802	5781	75624	10.0491	43.2851	12.4971	0.804118	0.195882
HD008				5630	5599	48344	11.6013	1437.24	12.451	0.931757	0.0682429
HD009				2441	2437	28742	10.5112	690.78	11.2509	0.934259	0.0657409
HD010				9027	8986	80661	10.6277	42.5513	13.1335	0.809209	0.190791
HD011				4177	4160	74370	8.9929	39.4413	12.0224	0.748014	0.251986
HD012				4061	4049	70111	6.2296	5.91489	11.9833	0.519854	0.480146
HD013				4517	4505	79767	10.3549	177.722	12.1373	0.853148	0.146852
HD014				1819	1811	56087	9.92414	542.143	10.8226	0.916986	0.0830144
HD015				1872	1864	54018	9.50655	93.7272	10.8642	0.875036	0.124964
HD016				5310	5281	78220	11.5695	1224.38	12.3666	0.935541	0.0644587
HD017				9730	9662	163865	12.4564	1864.47	13.2381	0.940948	0.0590519
HD018				3048	3028	52032	10.7891	731.058	11.5641	0.932975	0.0670249
HD019				9869	9809	66961	12.7318	2241.51	13.2599	0.960175	0.0398252
HD020				440	432	36595	7.51101	106.943	8.75489	0.857921	0.142079
HD021				706	696	53692	8.27209	159.912	9.44294	0.876008	0.123992
HD022				218	213	81647	6.14839	41.0481	7.73471	0.794908	0.205092
HD023				3385	3376	36233	10.4817	128.961	11.7211	0.894261	0.105739
HD024				636	632	50616	7.8861	96.1389	9.30378	0.847623	0.152377
HD025				1288	1275	49225	9.36322	395.59	10.3163	0.907616	0.0923843
HD026				4823	4805	44668	11.1435	589.614	12.2303	0.911141	0.0888591
HD027				10452	10368	62247	12.5767	2250.45	13.3399	0.942795	0.0572052
HD028				4692	4672	47954	11.5256	1618.69	12.1898	0.945514	0.054486
HD029				4001	3989	57640	9.68588	67.4498	11.9618	0.809734	0.190266
HD030				4636	4619	57072	10.3325	38.9893	12.1734	0.84878	0.15122
HD031				6987	6939	70247	9.28822	33.4083	12.7605	0.727888	0.272112
HD032				5279	5246	131678	9.10956	44.2244	12.357	0.737198	0.262802
HD033				8748	8709	93106	11.0095	160.603	13.0883	0.841169	0.158831
HD034				5713	5690	91141	10.7244	150.982	12.4742	0.859722	0.140278
HD035				3097	3084	58325	8.52386	48.2357	11.5906	0.735413	0.264587
HD036				2839	2829	52396	5.21541	5.35762	11.4661	0.454856	0.545144
HD037				5056	5029	56288	10.4837	118.462	12.2961	0.852608	0.147392
HD038				5350	5330	51361	11.6131	1403.87	12.3799	0.938058	0.061942
HD039				3914	3902	51575	10.8869	314.406	11.93	0.912566	0.0874343
HD040				5208	5194	65782	11.4721	832.979	12.3426	0.929471	0.0705292
HD041				5310	5281	78220	11.5695	1224.38	12.3666	0.935541	0.0644587
HD042				3735	3720	86352	10.1317	94.5919	11.8611	0.854194	0.145806
HD043				4447	4433	37987	11.3803	980.498	12.1141	0.939426	0.0605738
CLL147				89	89	15866	1.94036	1.71495	6.47573	0.299636	0.700364
CLL150				330	328	59900	6.1618	18.0404	8.35755	0.737273	0.262727
CLL172				576	574	30851	8.17845	182.883	9.16491	0.892365	0.107635
CLL173				498	495	20862	7.02957	35.4515	8.95128	0.785314	0.214686
CLL300				827	823	74540	7.40865	27.261	9.68475	0.764981	0.235019
CLL305				193	192	71173	6.20482	47.4088	7.58496	0.818042	0.181958
CLL322				1671	1667	28152	9.49386	192.993	10.703	0.887025	0.112975
CLL345				440	435	92542	7.14663	48.9148	8.76487	0.815372	0.184628
CLL356				1239	1232	64548	5.97988	8.1754	10.2668	0.582449	0.417551
CLL366				501	499	54759	7.3851	51.2211	8.9629	0.823963	0.176037
CLL370				557	554	81432	7.34358	56.0064	9.11374	0.80577	0.19423
CLL384				1301	1297	71480	5.55606	3.96487	10.341	0.537287	0.462713
CLL385				437	432	103795	5.85257	20.3719	8.75489	0.668491	0.331509
CLL386				4031	4017	61449	6.97118	7.90068	11.9719	0.582295	0.417705
AIH2	AIH + PBC		on treatment	1627	1624	34739	6.9498	28.1465	10.6653	0.651625	0.348375
AIH3	AIH + PBC		on treatment	2446	2438	12061	10.2618	191.533	11.2515	0.912037	0.0879631
AIH4	AIH		on treatment	5894	5879	42548	11.9512	1899.73	12.5214	0.954463	0.045537
AIH5	AIH		on treatment	1803	1799	8317	10.1092	213.569	10.813	0.934914	0.0650855
AIH6	AIH		on treatment	3096	3087	47048	10.8871	1259.95	11.592	0.939195	0.0608047
AIH7	AIH		on treatment	1973	1965	37680	8.81007	66.2496	10.9403	0.805285	0.194715
AIH9	AIH		on treatment	858	857	13574	6.72276	9.89896	9.74315	0.689998	0.310002
AIH13	AIH + PSC		on treatment	2352	2339	43422	9.19242	51.326	11.1917	0.821362	0.178638
AIH14	AIH + PBC		Baseline	6549	6521	34690	12.1393	1806.65	12.6709	0.958046	0.0419542
AIH16	AIH		Baseline	4887	4861	32448	10.1506	85.541	12.247	0.828823	0.171177
AIH18	AIH + PBC		on treatment	1995	1992	36694	7.37292	36.6923	10.96	0.672711	0.327289
AIH22	AIH		on treatment	3435	3417	37260	10.1001	120.101	11.7385	0.86042	0.13958
AIH25	AIH		on treatment	4607	4572	37664	10.5528	117.002	12.1586	0.867932	0.132068
AIH27	AIH		on treatment	3068	3060	45491	9.58412	77.0834	11.5793	0.827693	0.172307
AIH28	AIH		on treatment	1689	1677	52149	6.78018	11.6155	10.7117	0.632972	0.367028
AIH29	AIH		on treatment	4735	4716	36569	11.5473	689.32	12.2033	0.946239	0.0537614
AIH31	AIH		on treatment	6129	6105	33884	11.909	552.026	12.5758	0.946981	0.0530187
AIH32	AIH		on treatment	10190	10125	45825	12.8568	4182.97	13.3056	0.966264	0.0337361
AIH35	AIH + PBC		on treatment	5674	5660	26314	11.8795	769.532	12.4666	0.952904	0.0470962
AIH36	AIH + PBC		on treatment	3910	3896	29877	10.5202	138.38	11.9278	0.881988	0.118012
AIH37	AIH		Baseline	1824	1811	49928	9.95324	614.413	10.8226	0.919674	0.0803256
AIH40	AIH		on treatment	4700	4680	36932	11.3502	578.297	12.1923	0.930934	0.069066
AIH41	AIH+PBC		on treatment	1725	1717	41011	8.69098	39.5092	10.7457	0.808789	0.191211
Median					2354	52032
Sum					426112	7824597
IGH locus
ID	Disease	Response	Timepoint	#Nucleotide clones	#Aminoacid clonotypes	Sum.reads	Shannon (Log2)	Inv.Simpson	Hmax (Log2)	Evenness	Clonality
AATP1	Primary	n.e.	Baseline	1809	1792	59763	10.3537	870.987	10.8074	0.958022	0.0419779
AIHA_ITP	Primary	Responder	Baseline	1665	1665	6646	10.4881	1228.02	10.7013	0.980074	0.0199256
AIHA1	Primary	Responder	Baseline	3365	3352	40086	11.3474	2035.61	11.7108	0.968972	0.0310279
AIHA2	Primary	Non-Responder	Baseline	2081	2074	62708	10.6197	1252.59	11.0182	0.963834	0.036166
ITP1	Primary	Non-Responder	Baseline	2297	2286	44012	10.8144	1497.47	11.1586	0.969155	0.0308448
ITP11	Primary	Non-Responder	Baseline	1071	1069	19812	9.62675	634.11	10.062	0.956739	0.0432613
ITP12	Primary	Responder	Baseline	806	805	7943	9.17512	435.097	9.65284	0.95051	0.0494902
ITP7	Primary	n.e.	Baseline	4032	4022	39500	11.494	1864.98	11.9737	0.959935	0.0400645
ITP9	Primary	Responder	Baseline	1757	1750	81262	10.4527	1188.16	10.7731	0.97026	0.0297402
AIHA_ITP	Primary	remission_AIC	Follow_Up	2819	2796	41161	10.9966	1571.29	11.4491	0.960471	0.0395287
AIHA1	Primary	remission_AIC	Follow_Up	3428	3419	53449	11.4123	2246.65	11.7394	0.972142	0.0278577
AIHA2	Primary	active_AIC	Follow_Up	1326	1307	31860	9.97843	813.881	10.352	0.963909	0.036091
ITP10	Primary	active_AIC	Follow_Up	36	36	10428	3.45777	4.12751	5.16993	0.668823	0.331177
ITP11	Primary	active_AIC	Follow_Up	478	476	17247	8.43433	275.129	8.89482	0.948229	0.0517707
ITP12	Primary	remission_AIC	Follow_Up	1094	1084	119053	9.67654	531.341	10.0821	0.95977	0.04023
ITP9	Primary	remission_AIC	Follow_Up	2637	2627	78934	11.113	1945.22	11.3592	0.978325	0.0216748
HD001				131	131	23117	0.399573	1.06661	7.03342	0.0568106	0.943189
HD002				3386	3366	72963	10.7588	135.085	11.7168	0.918237	0.0817633
HD003				1175	1170	20215	9.80592	725.289	10.1923	0.962092	0.0379085
HD004				1932	1928	21457	10.5897	1244.82	10.9129	0.970384	0.0296157
HD005				2231	2230	13616	10.8558	1557.11	11.1228	0.975993	0.0240074
HD006				1196	1188	17611	9.83313	619.139	10.2143	0.962681	0.0373191
HD007				1588	1572	15755	10.3328	1068.3	10.6184	0.973101	0.0268989
HD008				1209	1203	65511	9.91241	747.629	10.2324	0.968726	0.0312742
HD009				493	492	38866	8.58934	329.923	8.94251	0.960507	0.0394934
HD010				3352	3346	18516	11.4339	2290.96	11.7082	0.97657	0.0234298
HD011				899	896	18296	9.30447	298.153	9.80735	0.948724	0.0512765
HD012				3060	3048	10903	11.3959	2329.93	11.5736	0.984646	0.0153539
HD013				1138	1137	15268	9.87112	788.824	10.151	0.972427	0.0275734
HD014				1060	1054	20892	9.74592	732.654	10.0417	0.970549	0.0294507
HD015				1051	1051	17325	9.77029	761.849	10.0375	0.973374	0.0266262
HD016				806	805	24836	9.36645	579.76	9.65284	0.97033	0.0296696
HD017				2248	2240	90257	10.5787	375.81	11.1293	0.950529	0.0494709
HD018				1391	1388	40485	6.52742	5.33009	10.4388	0.625304	0.374696
HD019				3446	3443	40621	11.3732	1408.69	11.7495	0.967973	0.0320265
HD020				1519	1513	30080	9.99864	598.359	10.5632	0.946555	0.0534454
HD021				1061	1054	30600	9.6259	637.945	10.0417	0.958596	0.0414039
HD022				918	915	20919	9.1535	197.301	9.83763	0.930458	0.0695422
HD023				2810	2806	20589	11.157	1894.07	11.4543	0.974041	0.0259591
HD024				958	957	33910	9.33265	505.233	9.90238	0.942466	0.0575337
HD025				1290	1286	26915	9.92429	769.268	10.3287	0.960848	0.0391519
Median					1388	26915
Sum					70779	1463387
