# Supplementary material for: High-Throughput Immunogenetics Reveals a Lack of Physiological T Cell Clusters in Patients With Autoimmune Cytopenias
Source: Front Immunol. 2019 Aug 21;10:1897. doi: 10.3389/fimmu.2019.01897 (PMC6713037; doi:10.3389/fimmu.2019.01897)
Supplement: Supplementary Table 3 — Shared CDR3 amino acid sequences. [file Table_3.XLSX]

## Sheet: Suppl. Table 3
Supplementary Table 3. Shared CDR3 amino acid sequences.
CDR3 amino acid sequence	ITP1	ITP2	ITP3	ITP4	ITP5	ITP6	ITP7	ITP8	ITP9	ITP10	ITP11	ITP12	AIHA1	AIHA2	AIHA3	AIHA4	AIHA5	AIHA6	AIHA7	AIHA8	AIHA_ITP	PRCA1	PRCA2	AIN1	AATP	CLL147	CLL150	CLL172	CLL173	CLL300	CLL305	CLL322	CLL345	CLL356	CLL366	CLL370	CLL384	CLL385	CLL386	HD001	HD002	HD003	HD004	HD005	HD006	HD007	HD008	HD009	HD010
CASSLGETQYF	0	0	2.48988e-05	0	0	0	5.87967e-05	0	0	0.00105812	0	0	0.000173756	0	0	0	0	0	0	0	5.80782e-05	0	0	0.00266869	0	0	0	0	0	0	0	0.000603865	0	0.000325339	0	0	0	0	0	0	0.000993661	0	0.000151389	0.000145921	0.00047097	0.000145456	0.000206851	0	0
CASSLEETQYF	0	0	0	0	0	0	0	0	0	0	0.000379075	0	0	8.49459e-05	0	0	3.20929e-05	0	0	0	0	0	0	0	0	0	0	0	0	0	0	0.000568343	0	0	0	0	0	0	0	0.000288652	3.42642e-05	0	0	0	0	6.61166e-05	0.000124111	0.0013569	7.43854e-05
CSVDLGKGNNEQFF	0	0	0	0	0	0	2.93984e-05	0	0	0	0	0	0	0.00550449	0	0	0	0.00272558	0.000334113	8.15494e-05	0	0	0	0.292537	0.000209624	0	0	0	0	0	0	0	0	0	0	0	0	0	0	0	0	5.28513e-05	0	0	0	0	0	0	0
CASSLGYEQYF	0	0	0	0	0	0	0	0	0.00061477	0.000270683	0	0	0.000173756	3.39784e-05	0	0	0	0	0	0	0	0	0.000171518	0	0	0	0	0	0	0	0	0	0	0	0	0	0	0	0	0	0	0	5.0463e-05	0.000170242	0	0	0	0.000139169	2.47951e-05
CASSLTDTQYF	0	0	0	0	0	0	0	0.000184934	0	0	0	0	0	0	0	0	0	0	0	0	0	0	0	0	0.00044254	0	0	0.000453794	0	0	0	0	0	0.000232385	0	0	0	0	0	0.000649468	0.0328593	0.00140056	0.000277546	0	0.000287815	6.61166e-05	0	0	0
CASSLRETQYF	0	0	0.00021164	0	0	0	0	0	0	0	0	0.00092468	0	0	0	0	0	0	0	0	0	0	0.000147016	0	0	0	0	0	0	4.02468e-05	0	0	0	0	0	0	0	0	0	0	0	0	0	0	0	0	6.20553e-05	0.0004523	6.19878e-05
CASSLYNEQFF	0	0	0	0	0	0	0.00132293	0	0	0.000516758	0	0	0	6.79567e-05	0	0	0	0	0	0	0.000987329	0	0	0	0	0	0	0	0	0	0	0	0	0	0	0	0	0	0	0	0	0	5.0463e-05	0	0	0	0	0	0.000111578
CASSSTDTQYF	0	0	0	0	0	0	0	0	0	0	0	0	0	0.00020387	0	0	0.00367464	0	0	0	0	0	0	0	0	0	0	0	0	0	0	0	0	0	0	0	0	0	0.00558186	0	6.85284e-05	0	0	0	0	0	4.13702e-05	0.00118294	0.000210759
CASSDRDTGELFF	0	0	0	0	0	0	0	0	0	0	0	0	0	0	0	0	0	0	0	0	0.00094861	0	0	0	0	0	0	0	0	0.000563456	0	0.00301932	0	0	0	0.00250516	0	0	0	0	0	0	0.000100926	0.000170242	0	0	4.13702e-05	0	0
CASSELAGGQETQYF	0	0	0	0	0	0	0	0	0	0	0	0	0	0	0	0	8.02324e-05	0	0	0	0.000212953	0	0	0	0	0	0	0	0	0	0	0	0	0	0.00116876	0	0	0	0	0	0	0	0.000151389	0.000340483	0	0	0	0	0
CASSLGGYEQYF	0	0	2.48988e-05	0	0	0	0	0	0	0	0	0	0	6.79567e-05	0	0	0	0	0	0	1.93594e-05	0	0	0	0	0	0	0	0	0	0	0	0	0.000309847	0	0	0	0	0	0	0.00032551	0	0	7.29607e-05	0	0	0	0.000243546	0
CASSLGYNEQFF	6.67583e-05	0	0	0	5.02721e-05	0	0	0.000277401	0	0	5.41536e-05	0	0	0	0	0	0	0	0	0	0	0	0	0	0	0	0	0	0	0	0	0	0	0	0	0	0.000419698	0	0	0.000144326	0	0	0	0	7.8495e-05	0	0	0	0
CSVGTGGTNEKLFF	0	0	0	0	0	0	0.0116418	0	0	0	0	0	0	5.09675e-05	0	0.00608397	0	0.102471	0	0	0	0.00016566	0	0	0	0	0	0	0	0	0	0	0	0	0	0	0	0	0	0	0	0	0	0.000170242	0.0261388	0	0	0	0
CASSLGDYGYTF	0	0	0	0	0	0	0	0	0	0	5.41536e-05	0	0	0	0	0	0	0	0	0	0	0	0.000269529	0	0	0	0	0	0	0	0	0	0	0	0	0	0	0	0	0	0	0	0	0	0	0	0	0.0009046	4.95903e-05
CASSLGQGYEQYF	0	0.00393408	0	0	0	0	0	0.00040069	0	0	0	9.15525e-05	0	0	0	0	0	0	0	0	0	0	0.000147016	0	0	0	0	0	0	0	0	0	0	0	0	0	0	0	0	0	0	0	0.000100926	0	0	0	0	0	0
CASSLGSYEQYF	0	0	0	0	0	0	0	0	0	0	8.12304e-05	0	0	0	0	0	0	0	0	0	0.000164555	0	0	0	0	0	0	0	0	0	0	0	0	0	0	0	0	0	0	0	0	0	0	0	0.00031398	0	6.20553e-05	0	0
CASSLQETQYF	0.000280385	0	0	0	0	0	0	0	0	0	0	0	0	0	0	0	3.20929e-05	0	0	0	0	0	0	0	0	0	0	0	0	0	0	0.00138534	0	0	0	0	0	0	4.8821e-05	0	0	0	0	9.7281e-05	0	0	0	0	0
CASSPGTGTYEQYF	0	0	0	0	0	0	0	0	0.000268962	0	0	0	0	0	0	0	0	0	0	0	2.90391e-05	0	0	0	0	0	0	0	0	0	0	0	0	0	0	0	0.000139899	0	0	0	0	0	5.0463e-05	0	0	0	0	0	2.47951e-05
CASSPGYEQYF	0	0	0	0	0	0	0	0	0	0	0	0	0	0	7.24758e-05	0	0	0	0	0	0	0	0	0	0	0	0	0	0	0	0	0	0	0	0	0	0	0	8.13683e-05	0	0	0.00422811	0	0	5.233e-05	0	0	0	2.47951e-05
CASSPSTDTQYF	0	0	0	0	0.000138248	0	0	0	0	0	8.12304e-05	0	0.000243258	0.000764513	0	0	0	0	0	0	0	0	0	0	0	0	0	0	0	0	0	0	0	0	0	0	0	0	0	0	0	0	0	0	0	0	0	0	0
CASSELAGGPDTQYF	0	0	0	0	2.5136e-05	0	0	0	0	0	0	0	0	0	0	0	0	0	0	0	0	0	0	0	0	0	0	0	0	0	0	0	0	0	0	0	0	0	0	0	0	0	0.000403704	4.86405e-05	0	0	0	0	0
CASSFRETQYF	0	0	0	0	0	0	8.81951e-05	0	0	0	0	0	6.95024e-05	0	0	0	0	0	0	0	0	0	0	0	0	0	0	0	0	0	0	0	0	0	0	0	0	0	0	0	0	0	7.56945e-05	0	0	2.64466e-05	0	0	0
CASSLAGGTDTQYF	0	0	0.00022409	0	0	0	0	0	0.000422654	0	0	0.000329589	0.000173756	0	0	0	0	0	0	0	0	0	0	0	0	0	0	0	0	0	0	0	0	0	0	0	0	0	0	0	0	0	0	0	0	0	0	0	0
CASSLGGELFF	0	0	0	0	0	0	0	0	0	0	0	0.00140075	0	0	0	0	0	0	0	0	0.00030975	0	0	0	0	0	0	0	0	0	0	0.000603865	0	0	0	0	0.00139899	0	0	0	0	0	0	0	0	0	0	0	0.000123976
CASSLGGEQYF	0	0	0	0	0	0	0	0	0	0.000123038	0	0	0	0	0	0	0	0	0	0	3.87188e-05	0	0	0	0	0	0	0	0	0	0	0	0	0	0	0	0	0	0.000146463	0	0	0	0	0	0	0	0	0	0
CASSLGGETQYF	0	0	0	0	0	0	0	0	0	0	0	0	0	0	0	0	0	0	0	0	2.90391e-05	0	0	0	0	0	0	0	0	0	0	0.000106564	0	0	0	0	0	0	0	0	0	0	0	4.86405e-05	0	0	0	0	0.000136373
CASSLGGGTDTQYF	0	5.80248e-05	7.46965e-05	0	0	0	0	0	0	0	0	0	0	0	0	0	0	0	0	0	0	0	0	0.000111196	0	0	0	0	0	0	0	0.000674908	0	0	0	0	0	0	0	0	0	0	0	0	0	0	0	0	3.71927e-05
CASSLGGNTEAFF	0	0	4.97977e-05	0	0	0	0	0	0	0	0	0	0	0	0	0	3.20929e-05	0	0	0	0	0	0.000416544	0	0	0	0	0	0.00393059	0.000576871	0	0	0	0	0	0	0	0	0	0	0	0	0	0	0	0	0	0	0
CASSLGQNNEQFF	0	0	0	0	0	0	0	0	0	0	0	0	0	0	0	0	0.00256744	0	0	0	0	0	0	0	0	0	0.0015025	0	0	0	0	0	0	0	0	0	0	0	0.00642809	0	0	0	0	0	0	0.000132233	0	0	0.000161168
CASSLNNEQFF	0	0	0	0.000134427	0.00025136	0	0	0	0	0	0	0	0	0	0	0	0	0	0	0	0	0	0	0	0	0	0	0	0	2.68312e-05	0	0	0	0	0	0	0	0	0	0	0	0	0	4.86405e-05	0	0	0	0	2.47951e-05
CASSLSSYNEQFF	0	0	0	0	0	0	0	0	0	0	0	0	0	0	0	0	0	0	0	0	0	0	0	0	0	0	0	0	0	0	0	0	0	0	0	0	0	0	0	0	0	0	5.0463e-05	0.0144949	7.8495e-05	9.25632e-05	0	0	0.000260349
CASSLSYEQYF	0	0	0	0	0.000339337	0	0	0	0	0	5.41536e-05	0	0	0	0	0	0	0	0	0	0.000174235	0	0	0	0	0	0	0	0	0	0	0	0	0	0	0	0	0	0	0	0.00575638	0	0	4.86405e-05	0	0	0	0	0
CASSPGSYEQYF	0	0	0	0	7.54081e-05	0	0	0	0	0	0	0	0	0	0	0	0	0	0	0	0	0	0	0	0	0	0	0	0	0	0	0	0	0	0	0	0	0	0	0	5.13963e-05	0	0	0	0	0	0	0.000626261	2.47951e-05
CASSPQETQYF	0	0	0	0	0	0	0	0	0	0	5.41536e-05	0	0	0	0	0	0	0	0	0	0	0	0	0	0	0	0	0	0	0	0	0	0	0	0	0	0.000335758	0	0	0	0	0	0	0	0.00020932	7.93399e-05	0.000103425	0	0
CASSSYNEQFF	0	0	0	0	0	0	0	0	0	0	0	0	0	0	0	0	0	0	0	0	0	0	0	0	0	0	0	0	0	0	0	0	0	0	0	0	0	0	0	0	0	0	0	0.000218882	0	0	0.000124111	0	0
CASSYRDTGELFF	0.000173572	0	0	0	0	0	0	0	0.00103742	0	0	0	0	0	0	0	0	0	0	0	0	0	0	0	0	0	0	0	0	0	0	0	0	0	0	0	0	0	0	0	0	0	0.000100926	4.86405e-05	0	0	0	0	3.71927e-05
CASSYSDTGELFF	5.34067e-05	0	0	0	0	0	0	0	0	0	8.12304e-05	0	0	0	0	0	0	0	0	0	0	0	0	0	0	0	0	0	0	0	0	0	0	0	0	0	0	0	9.76419e-05	0	0	0	0	0.000121601	0	0	0	0	8.6783e-05
CASSYSYEQYF	9.34617e-05	0	0	0	0	0	2.93984e-05	0.000215756	0	0	0	0	0.000208507	0	0	0	0	0	0	0	0	0	0	0	0	0	0	0	0	0	0	0	0	0	0	0	0	0	0	0	3.42642e-05	0	0	0	0	0	0	0	0
CSVGSGGTNEKLFF	0	0	0	0	0	0	0	0	0	0	0	0	0	0	0	0	0.00142814	0	0	0	0	5.52201e-05	0	0	0.000186333	0	0	0	0	0	0	0	0	0.000883064	0	0	0	0.00223518	0.00165991	0	0	0	0	0	0	0	0	0	0.000706661
CASRENTEAFF	0	0	0	0	2.5136e-05	0	0	0	0	0	0.000108307	0	0	0	0	0	0	0	0	0	0	0	0	0	0	0	0	0	0	0	0	0.00106564	0	0	0	0.00337705	0	0	0	0	0	0	0	0	0	0	4.13702e-05	0	0
CASSDRGNTEAFF	0	0	3.73483e-05	0	0	0	0	0	0	0.00029529	0	0	0	0	0	0	0	0	0	0	0	0	0	0	0	0	0.000651085	0	0	0	0	0	0	0	0	0	0	0	0	0	0	0	0	0	0	5.28933e-05	6.20553e-05	0	2.47951e-05
CASSDRLNTEAFF	0	0	0	0	0	0	0	0.000154112	0	0	0	0	0	0.000101935	0	0	0	0	0	0	0	0	0	0	0	0	0	0	0	0	0	0	0	0	0	0	0	0	0	0	0	0	0	0.000121601	0	0	0	0	7.43854e-05
CASSDSSGANVLTF	0	0	0	0	0	0	0	0	0	0	0	0	0	0	0	0	0	0	0	0	0	0	0	0	0	0	0.00380634	0	0	0	0	0	0	0	0	0	0	0	0	0	0	0	0.00017662	0.000316163	0	0	0	0	0
CASSDSSGGADTQYF	0	0	0	0	6.28401e-05	0	0	0	0	0	0	0	0	0	0	0	0	0	0	0	0	0	0	0	0	0	0	0	0	0	0	0	0	0	0	0	0	0	0	0	0	0	7.56945e-05	0	5.233e-05	2.64466e-05	0	0	0
CASSDSSGGTDTQYF	0	0	0	0	0	0	0	0	0	0	0	0	0	0	0	0	0	0	0	0	0	0	0	0	0	0	0	0	0	0	0	0.0004973	0	0	0	0	0	0	0	0.00295869	0	0	0.000353241	0	0.000130825	0	0	0	0
CASSEASGGADTQYF	0	0	0	0	0	0	0	0	0	0	0	0	0	0	0	0	0	0	0	0	0.000300071	0	0	0	0	0	0	0	0	0	0	0	0	0	0	0	0	0	0.000113916	0	0	0	7.56945e-05	7.29607e-05	0	0	0	0	0
CASSFGGAGDTQYF	0	0	0	0	0	0	0	0	0	0	0	0	0	0.000339784	0	0.000967904	0	0	0	0.0179001	0	0	0	0.0372505	0.00200307	0	0	0	0	0	0	0	0	0	0	0	0	0	0	0	0	0	0	0	0	0	0	0	0
CASSFQETQYF	0	0	0	0	0	0	0	0	0	0	0.000108307	0	0	0	0	0	0	0	0	0	0	0	4.90052e-05	0	0	0	0	0	0	0	0	0	0	0	0	0	0	0	0	0	0	0.000237831	0	0	0	0	0	0	2.47951e-05
CASSGLAGGQETQYF	0	0	0	0	0	0	5.87967e-05	0	0	0	0	0	0	0	0	0	4.81394e-05	0	0	0	0	0	0	0	0	0	0	0	0	0	0	0	0	0	0	0.00276304	0	0	0	0	0	0	7.56945e-05	0	0	0	0	0	0
CASSIRSSYEQYF	0	0	0	0	0	0	0.000573268	0	0	0	0	0	0	3.39784e-05	0	0	0.000208604	0	0	0	0	0	0	0	0	0	0	0	0	0	0	0	0	0	0	0	0	0	0	0	0.000137057	0	0	0	0	0	0	0	0
CASSLAYEQYF	0	0	0	0	0	0	0	0.000154112	0	0	8.12304e-05	0	0	0	0	0	0	0	0	0	0	0	0	0	0	0	0	0	0	0	0	0	0	0	0	0	6.99496e-05	0	0	0	8.56604e-05	0	0	0	0	0	0	0	0
CASSLGDTQYF	0	0	0	0	0	0	0	0	7.68462e-05	0	0	0	0	0	0	0	0	0	0	0	0	0	0	0	6.98747e-05	0	0	0	0	0	0	0	0	0	0	0	0	0	0	0	5.13963e-05	0	0	0	0	0	0	0	0
CASSLGGGYTF	0	0	0	0	0	0	0	0	0	0	0	0	0	0	0	0	0	0	0.000334113	0	0	0	0.000245026	0	0	0	0	0	0	0.0004293	0	0	0	0	0	0	0	0	0	0	0	0	0	0	0	0	0	0	0
CASSLGGNQPQHF	0	0	0	0	0	0	7.34959e-05	0	0	0	0	0	0	0	0	0	0	0	0	0	0.000164555	0	0.000122513	0	0	0	0	0	0	0	0	0	0	0	0	0	4.19698e-05	0	0	0	0	0	0	0	0	0	4.13702e-05	0	0
CASSLGGNTGELFF	0	0	0	0	3.77041e-05	0	0	0	0	0	0	0	0	8.49459e-05	0	0	0	0	0	0	0	0	0	0	0	0	0	0	0	0	0	0	0	0	0	0	0	0	0.00017901	0	0	0	0	0	0	0	0	0	3.71927e-05
CASSLGGNYGYTF	0	0	3.73483e-05	0	0	0	0	0	0	0	5.41536e-05	0	0	0	0	0	0	0	0	0	0	0	0	0	0	0	0	0	0	0	0	0	0	0.000557724	0	0	0	0	0	0	0	0	0	0	5.233e-05	0	0	0	3.71927e-05
CASSLGGSSYEQYF	0	0	6.22471e-05	0	0	0	0	0	0	0	0.000324921	0	0	0	0	0	0	0	0.000417641	0	0	0	0	0	0	0	0	0	0	0	0	0	0.00149121	0	0	0	0	0	0	0	0	0	0	0	0	0	0.000103425	0	0
CASSLGGTQYF	0	0	0	0	0	0	0	0	0	0	5.41536e-05	0	0	0	0	0	0	0	0	0	0	0	0	0	0	0	0	0	0	0	0	0	0	4.6477e-05	0	0	0	0	0	0	0	0	0	0	0	0	0	0	4.95903e-05
CASSLGNTGELFF	0	0	0	0.000224044	0	0	7.34959e-05	0	7.68462e-05	0	0	0	0	0	0	0	0	0	0	0	0	0	0	0	0	0	0	0	0	0	0	0	0	0	0	0	0	0	0.000227831	0	3.42642e-05	0	0	0	0	0	0	0	0
CASSLGPNTEAFF	0	0	0	0.000268853	0	0	0	0	0	0	0	0	0	0	0	0	0	0	0	0	0	0	0	0	0	0	0	0	0	0	0	0	0	3.09847e-05	0	0	0	0	0	0	0	0	0	0	0.00010466	0	0	0	8.6783e-05
CASSLGQGDGYTF	0	2.32099e-05	0	0	0	0	0	0	0	0	0	0	0	0	0	0	0	0	0	0	0	0	0	0	0	0	0	0	0	0	0	0.00490196	0	0	0	0.00648394	0	0	0	0	0	0.000687067	0	0	0	0	6.20553e-05	0	2.47951e-05
CASSLGSTDTQYF	0	0	7.46965e-05	0	0	0	0	0	0	0	0	0	0	5.09675e-05	0	0	0	0	0	0	0	0	0	0	0	0	0	0	0	0	0	0	0	0	0	0	0.000433688	0	0	0	0	0	0.000479398	0	0	0	0.000703293	0	0
CASSLGTDTQYF	0	0	0	0	0	0	0	0.000308223	0	0	0	0	0	6.79567e-05	0	0	0	0	0.000584698	0	0	0	0	0	0	0	0	0	0	0	0	0	0	0	0	0	0	0	0	0	0	0	0	0	0	0	0	0	0
CASSLGTGNTGELFF	4.0055e-05	0	0	0	0	0	5.87967e-05	0	0	0	0	0	0.000104254	0	0	0	0	0.00148668	0	0	0	0	0	0	0	0	0	0	0	0	0	0	0	0	0	0	0	0	0	0	0.000565359	0	0	0	0	0	0	0	0
CASSLQGYEQYF	2.67033e-05	0	0	0	0	0	0	0	0	0	0	0	0	0	0	0	0	0	0	0	0	0	0	0	0	0	0	0	0	0	0	0	0	0	0	0	0.000125909	0	0	0	3.42642e-05	0	0	0	0	6.61166e-05	0	0	0
CASSLSSYEQYF	0	0	8.7146e-05	0	0	0	0	0	0	0.000246075	0	0	0	0	0	0	0	0	0	0	0	0	0	0	0	0	0	0	0	0	0	0	0	0	0	0	0	0	0	0	0	0	0	0	0	0	0	0	0
CASSLTGELFF	0	0	0.0054155	0	0	0	0	0.000431513	0	0	0	0	0.000208507	0	0	0	0	0	0	0	0	0	0	0	0	0	0	0	0	0	0	0.000142086	0	0	0	0	0	0	0	0	0	0	0	0	0	6.61166e-05	0	0	0
CASSPLTDTQYF	0	0	0	0	0	0	0	0.000431513	0	0	0.000108307	0	0	3.39784e-05	0	0	0	0	0	0	0	0	0	0	0	0	0	0	0	0	0	0	0	0	0	0	0	0	0	0	0	0	0	0	0	0	0	0	0
CASSPPSTDTQYF	0	0	0	0	0	0	0	0	0	0	0	0	0.000173756	0.000186881	0	0	0	0	0	0	0	0	0	0	0	0	0	0	0	0	0	0	0	0	0	0	0	0	0	0	0	0	0.000100926	0	0	7.93399e-05	0.000144796	0	0
CASSPQGNYGYTF	0	0	0	8.96178e-05	0	0	0	0.000123289	0	0	0	0	0	0	0	0	0	0	0	0	0	0	0	0	0	0	0	0	0	0	0	0	0	0	0	0	0	0	0	0	0	0	0	7.29607e-05	0	0	0	0	0
CASSRSTDTQYF	0	0	0	0.000134427	3.77041e-05	0	2.93984e-05	0	0	0	0	0	0	8.49459e-05	0	0	0	0	0	0	0	0	0	0	0	0	0	0	0	0	0	0	0	0	0	0	0	0	0	0.00129894	0	0	0	0	0.000130825	0	0	0	0
CASSRTGNTEAFF	0	0	4.97977e-05	0	0	0	0	0	0	0	0	0	0	0	0	0	0	0	0	0	0	0	0	0	0	0	0	0	0	0	0	0	0	0	0	0	0	0	0	0	0	0	0	7.29607e-05	0	3.96699e-05	4.13702e-05	0	4.95903e-05
CASSSSTDTQYF	0	0	0	0	0	0	0	0	0	0	0	0	0	0.000118924	0	0	0	0	0	0	0	0	0.000147016	0	0	0	0	0	0	0	0	0	0	0	0	0	0	0	3.25473e-05	0	0	0	0	0	0	6.61166e-05	0	0	0
CATSRVSSQETQYF	0	0	0	0	0	0	0	0	0	0	0	6.40867e-05	0	0	2.07074e-05	0	0	0.000454264	0	0	0	0	0	0	0	0	0	0	0.00215703	0	0	0	0	0	0	0	0	0	0	0	0.227257	0	0	0.000729607	0	0	0	0	0
CASRDRGTDTQYF	0	0	0	0	0	0	0	0	0	0	5.41536e-05	0	0	0	0	0	0	0	0	0	0	0	0	0	0	0	0.00180301	0	0	0	0	0	0	0	0	0	0	0	0	0	0	0	0	0.000218882	0	0	0	0	0
CASRGSNQPQHF	0	0	0	0	0	0	0	0	0	0	0.000270768	0	0	0	0	0	0	0	0	0	0.000193594	0	0	0	0	0	0	0	0	0	0	0	0	0	0	0	0	0	0	0	0	0	0	0	0	0	0	0	0
CASSASGGTDTQYF	0	0	0.000124494	0	0	0	0	0	0	0	0	0	0	0	0	0	0	0	0	0	0	0	0	0	0	0	0	0	0	0	0	0	0	0	0	0	0	0	0	0	0	0	0.000302778	0	5.233e-05	0.00023802	0	0	0
CASSAYNEQFF	0	0	0	0	0	0	0	0	0	0.000147645	0	0	0	3.39784e-05	0	0	0	0	0	0	0	0	0	0	0	0	0	0	0	0	0	0	0	0	0	0	0	0	0.000244105	0	0	0	0	0	0	9.25632e-05	0	0	0
CASSDNSGANVLTF	0.00016022	0	0	0	0	0	0	0	0	0	0	0	0	0	0	0	0	0	0	0	0	0	0	0	0	0	0	0	0	0.0004293	0	0	0	0	0	0	0	0	0	0	0	0	0.000454167	0	0	0	0	0	0.000161168
CASSDSGGSYNEQFF	0	0	0	0	0	0	0	0	0	0	0	0	0	0	0	0	0	0	0	8.15494e-05	0	0	0	0	0	0	0	0	0	0	0	0	0	0	0	0	0	0	0	0	0	0	0.000100926	9.7281e-05	0	0	0	0	0
CASSDSGNTIYF	0	0	0	0	0	0	0.000161691	0	0	0	0	0	0	0	0	0	3.20929e-05	0	0	0	0	0	0	0	0	0	0	0	0	0	0	0	0	0	5.47855e-05	0	0	0	0	0	0	0	0	0	0	0	0	0	0
CASSELAGGPETQYF	0.000200275	0	0	0	0	0	0	0	0	0	0	0	0	0	0	0	0	0	0	0	0	0	0	0	0	0	0	0	0	0	0	0	0	0	0	0	0	0	0	0	0	0	0.000328009	0	0	0	0	0.00076543	0
CASSFGGNTEAFF	0	0	0	0	0	0	0	0	0	0	0	0	0	0	0	0	6.41859e-05	0	0	0	0	0	0	0	0	0	0	0	0.000431406	0	0	0	0	0	0	0	0	0	6.50946e-05	0	0	0	0	0	0	0	0	0	0
CASSFGNQPQHF	0	0	6.22471e-05	0	0	0	0	0	0	0	0	0	0	0	0	0	0	0	0	0	0	0	0	0	0	0	0	0	0	0	0	0	0	0	0	0	6.99496e-05	0	0	0	0	0	0	0	0	2.64466e-05	0	0	0
CASSFGYEQYF	0	0	0	0	0	0	0.00017639	0	0	0	0	0	0	0	0	0	0	0	0	0	0	0	9.80104e-05	0	0	0	0	0	0	0	0	0	0	0	0	0	0	0	0.00017901	0	0	0	0	0	0	0	0	0	0
CASSFRGEQYF	0	0	0	0	0	0	0	0	0	0	0	0	0.000104254	0.000101935	0	0	0	0	0	0	0	0	0	0	0	0	0	0	0	0.000456131	0	0	0	0	0	0	0	0	0	0	0	0	0	0	0	6.61166e-05	0	0	0
CASSFSTDTQYF	0	0	0	0	0	0	0	0	0.000307385	0	0	0	0.000139005	0	0	0	0	0	0	0	0	0	0	0	0	0	0	0	0	0	0	0	0	0.000154923	0	0	0	0	0	0	0	0	0	4.86405e-05	0	0	0	0	0
CASSGLAGGPDTQYF	0	0	0	0	0	0	0	0	0	0.00105812	0	0	0	0	0	0	0	0	0	0	0	0	0	0	0	0	0	0	0	0	0	0.0014919	0	0	0	0	0	0	0	0.00357207	0	0	0.000201852	0	0	0	0	0	0
CASSHTDTQYF	0	0	0	0	0	0	0	0	0	0	0	0	0	0	0	0	0	0.0012802	0	0.000244648	0	0	0	0	0	0	0	0	0	0	0	0	0	0	0	0	0	0	0	0	0	0	0	0	0	0	8.27404e-05	0	0.000136373
CASSIDRNTEAFF	0	0	0	0	0	0	0	0	0	0	0	0	0.000104254	0	0	0	0	0	0	0	1.93594e-05	0	0	0	0	0	0	0	0	0	0	0	0	0	0	0	0	0	4.8821e-05	0	0	0	0	0	0	7.93399e-05	0	0	0
CASSIGYEQYF	0	0.000394569	0	0	0	0	0	0	0	0	0	0	0	0	0	0	0	0	0	0	0	0	0	0	0	0	0	0	0	0	0	0	0	0	0	0	0	0	0	0.000757712	0	0	0	0	0	0.00035703	0	0	6.19878e-05
CASSLADTQYF	0	0	0	0	0	0	0	0	0	0	0	0	0	0	0	0	3.20929e-05	0	0	0.000326198	0	0	0	0	0	0	0	0	0	0	0	0	0	3.09847e-05	0	0	0	0	0	0	0	0	0	0	0	0	0	0	0
CASSLAGAGANVLTF	0.001215	6.96298e-05	0	0	0	0	0	0	0	0	8.12304e-05	0	0	0	0	0	0	0	0	0	0	0	0	0	0	0	0	0	0	0	0	0	0	0	0	0	0	0	8.13683e-05	0	0	0	0	0	0	0	0	0	0
CASSLAGAYEQYF	0.000173572	0	0	0	3.77041e-05	0	0	0	0	0	0	0	0	0	0	0	0	0	0	0	0	0	0	0	0	0	0	0	0	0	0	0	0	0	0	0	0	0	0	0	0	0	0	9.7281e-05	0	0	0.000186166	0.0004523	0
CASSLAGTDTQYF	0	0	8.7146e-05	0	0	0	0	0	0	0	0	0	0	0	0	0	0	0	0	0	0	0	0	0	0	0	0	0	0	0	0	0	0	0	0	0	0	0	0	0	0.000154189	0	0	0	0	0	0	0.000139169	0
CASSLAPGATNEKLFF	0	0	0.000174292	0	0	0	0	0	0	0	0	0	0	0	0.00011389	0	0	0	0	0	0	0	0	0	0.00200307	0	0	0	0	0	0	0	0	0	0	0	0	0	0	0	0.00292959	0	0	0	0	0	0	0	0
CASSLDSGANVLTF	0	0	0	0	0	0	0	0	0	0	0.000135384	0	0	3.39784e-05	0	0	0	0	0	0	0	0	0	0	0	0	0	0	0	0	0	0	0	0	0	0	0	0	0	0	0	0	0	9.7281e-05	0	0	0	0	0
CASSLDSYEQYF	0	0	9.95954e-05	0	0	0	0	0	0	0	0	0	0	0	0	0	0	0	0	0	0	0	0	0	0	0	0	0	0	0	0	0	0	0	0	0	0	0	0	0	3.42642e-05	0	0.000100926	0	0	0	0.000289591	0	0
CASSLGGGETQYF	0	0	0	0	0	0	0	0	0	0	0	0	0	5.09675e-05	0	0	0	0	0	0	8.71173e-05	0	0	0	0	0	0	0	0	0	0	0	0	0	0	0	0	0	0	0	0	0	0	7.29607e-05	0	6.61166e-05	0	0	0
CASSLGGQPQHF	0	0	8.7146e-05	0	8.79762e-05	0	0	0	0	0.000270683	0	0	0	0	0	0	0	0	0	0	0	0	0.000343036	0	0	0	0	0	0	0	0	0	0	0	0	0	0	0	0	0	0	0	0	0	0	0	0	0	0
CASSLGGRETQYF	0	0	0	0	0	0	0	0	0	0	0	0	0	0	0	0	0	0	0	0	0	0	0	0	0	0	0	0	0	0	0	0	0	0	0	0	0	0	0	0	0	0	0	0	0	0	0	0	0.000223156
CASSLGGTDTQYF	0	0	0	0	0	0	0	0	0	0	0	0	0	0.000169892	0	0	0	0	0	0	0	0	0	0	0	0	0	0	0	0	0	0	0	0	0	0	0.000615557	0	0	0	0	0	0	0.000243202	0	0	0	0	0
CASSLGGTEAFF	0	0	0	0	2.5136e-05	0	0	0	0	0	0	0	0	0	0	0	0	0	0	0	0	0	0	0	0	0	0	0	0	0	0	0	0	0	0	0	0	0	0	0	0	0	7.56945e-05	0	0	0	6.20553e-05	0	0
CASSLGLAKNIQYF	0	0	0	0	0	0	0	0	0	0	0	0	0	6.79567e-05	0	0	0.000192558	0	0	0	2.90391e-05	0	0	0	0	0	0	0	0	0	0	0	0	0	0	0	0	0	0.00048821	0	0	0	0	0	0	0	0	0	0
CASSLGLNTEAFF	0	0	3.73483e-05	0	0	0	0	0	0	0	0	0	0	0	0	0	0	0	0	0	0	0	0	0	0	0	0	0	0	6.70781e-05	0	0	0	0	0	0	0	0	0	0	0	0	0.00017662	4.86405e-05	0	0	0	0	0
CASSLGNTEAFF	0	0	0	0	0	0	0	0	0	0	0	0	0.000139005	0	0	0	3.20929e-05	0	0	0	0	0	0	0	0	0	0	0	0	0	0	0	0	0	0	0	5.59597e-05	0	0	0	0	0	0	0	0	0	0	0	3.71927e-05
CASSLGQGGGYTF	0	0	0	0	0	0	7.34959e-05	0	0	0	0	0	0	0	0	0	0	0	0	0	0	0	0	0	4.65831e-05	0	0	0	0	0	0	0	0	0	0	0	0	0	0	0	0	0	7.56945e-05	0	0	0	0	0	0
CASSLGRETQYF	0	0	0	0	0	0	0	0	0	0.000123038	0	0	6.95024e-05	8.49459e-05	0	0	0	0	0	0	0	0	0	0	0	0	0	0	0	0	0	0	0	0	0	0	0	0	0	0	0	0	0	7.29607e-05	0	0	0	0	0
CASSLGRNTEAFF	4.0055e-05	0	0	0	0	0	0	0	0	0	0	0	0	0	0	0	0	0	0	0	0	0	0	0	0	0	0	0	0	0	0	0	0	0.000139431	0	0	0	0	0	0	0	0	0	0	0	2.64466e-05	0	0	0
CASSLGRNTGELFF	0.000226978	0	0	0	0	0	0	0	0	0	0	0	0	0	0	0	0	0	0	0	0	0	0	0	0	0	0	0	0	0	0	0	0	0	0	0	0	0	0	0	0	0	0	0	0	3.96699e-05	0	0	4.95903e-05
CASSLGSGANVLTF	0.000173572	0	0	0	0	0	0.000220488	0	0	0	0	0	0	0	0	0	8.02324e-05	0	0	0	0	0	0	0	0	0	0	0	0	0	0	0	0	0	0.00430979	0	0	0	0	0	0	0	0	0	0	0	0	0	0
CASSLGSSYEQYF	0	0	0	0	0	0	0	0	0	0	0	0	0	8.49459e-05	0	0	0	0	0	0	0	0	0	0	0	0	0	0	0	0	0	0	0	0	0	0	0	0	0	0	0	0	0	0	0	0	0	0	2.47951e-05
CASSLGSTGELFF	0	0	0	0	0	0	0	0	0	0	0	0	0	0	0	0	0	0	0	0	0	0	0	0	0	0	0	0	0.000431406	0	0	0	0	0.000170416	0	0	0	0	0	0	0	0.00100418	0	0	0	0	0	0	0
CASSLGTEAFF	0	0	0	0	0	0	0	0	0	0.00029529	5.41536e-05	0	0	0	0	0	0	0	0	0.000897044	0	0	0	0	0	0	0	0	0	0	0	0.00024865	0	0	0	0	0	0	0	0	0	0	0	0	0	0	0	0	0
CASSLGTGELFF	0	0	6.22471e-05	0.000179236	0	0	0	0	0	0	0	0	0	0	0	0	0	0	0	0	0	3.68134e-05	0	0	0	0	0	0	0	0	0	0	0	0	0	0	0	0	0	0	0	0.00227261	0	0	0	0	0	0	0
CASSLGTGGYEQYF	0	0	0	0	0	0	0	0	0	0	0	0	0	8.49459e-05	0	0	0	0	0	0	0.000135516	0	0	0	0	0	0	0	0	0	0	0	0	0	0	0	2.79799e-05	0	0	0	0	0	0	0	0	0	0.000165481	0	0
CASSLGYGYTF	0	0	4.97977e-05	0	0	0	0	0	0	0	5.41536e-05	0	0	0	0	0	0	0	0	0	0	0	0	0	0	0	0	0	0	0	0	0	0	0.000294355	0	0	0	0	8.13683e-05	0	0	0	0	0	0	0	0	0.000556677	0
CASSLQGNQPQHF	0	0	0	0	0	0	0	0	0.000115269	0	0	0	0	0	0	0	0	0	0	0	0	0	0.000196021	0	0	0	0	0	0.00110248	0	0	0	0	0	0	0	0	0	0	0	0	0	0	0	0	0	0	0	2.47951e-05
CASSLQSTDTQYF	0	0	0	0	0	0	0	0	0	0	0	0	0	0	0	0	3.20929e-05	0	0.00125292	0	0	0	0	0.00229804	0	0	0	0	0	0	0	0	0	0	0	0	0	0	0	0	0	0	0.000126157	0	0	0	0	0	4.95903e-05
CASSLSAQVGNEQFF	0	0.306522	0	0	0	0	0.000117593	0	0	0	0	0	0	0.000526665	0	0	0	0	0	0	0	5.52201e-05	0	0	0	0	0	0.00106966	0	0	0	0	0	0	0	0	0	0	0	0	0	0	0	0	0	0	0	0	0
CASSLSDTQYF	0	0	0	8.96178e-05	0	0	0	0	0	0	0	0	0.000312761	0	0	0	0	0	0	0	0	0	0	0	0	0	0	0	0	0	0	0	0	0	0	0	0	0	0	0	0	0.00272184	0	0	0	0	0	0	0
CASSLSSGANVLTF	0.000200275	0	0	0	0	0	0	0	0	0	0	0	0	0	0	0	0	0	0	0	0	0	0	0	0	0	0	0	0	0	0	0	0	0	0	0	0.000307778	0	0	0	0	0	0.000100926	7.29607e-05	0	0	0	0	0
CASSLSTDTQYF	0	0	0	0	0	0	0	0	0	0	0	0	0	0	0	0	0	0	0	0	0	0	0	0	0	0	0	0	0	0	0	0	0	0	0	0	0.000195859	0	3.25473e-05	0	0	0	0	0	0	0	4.13702e-05	0	8.6783e-05
CASSLTSGYNEQFF	0	0	0	8.96178e-05	0	0	0	0	0	0	0	0	0	0	0	0	0	0	0	0	0	0	0.000269529	0	0	0	0	0	0	0	0	0	0	0	0	0	0	0	0	0	0	0	0	0	0	0	0.000289591	0	0
CASSPDRNYGYTF	0	0	0	0	0	0	0	0	0	0	0	0	0	0	0	0	0	0	0	0	0	0	0	0	0	0	0	0	0	0	0	0	0	0	0	0	0	0	0	0	0	0	0	4.86405e-05	0	0	0	0	0
CASSPGETQYF	0	0	0	0	0	0	0	0	0	0	0	0	0	0	0	0	0	0	0	0	0	0	0	0	0	0	0	0	0	0	0	0	0	0	0	0	0	0	0	0	0	0	0	0	0	0	0	0	0
CASSPGQGGYEQYF	0	0	0	0	0	0	0	0	0.000192116	0	0	0	0	0	0	0	0	0	0	0	0	0	0	0	0	0	0	0	0	0	0	0	0	0	0	0	0	0	0	7.21631e-05	0	0	0	0	0	0	0	0	7.43854e-05
CASSPGQGNSPLHF	0	0	0	0	0	0	0	0	0	0	0	0	0	0	0	0	0	0	0	0	0	0	0	0	0	0	0	0	0	0	0	0	0	0	0	0	0	0	0	0	0	0	5.0463e-05	0	0	0	0	0.000243546	2.47951e-05
CASSPGQGYEQYF	0	0	3.73483e-05	0	0	0	0	0	0	0	5.41536e-05	0	0	0	0	0	0	0	0	0	0	0	0	0	0	0	0	0	0	0	0	0.000390736	0	0	0	0	0	0	0	0	0	0	0	0	0	0	0	0	0
CASSPGQSYEQYF	4.0055e-05	0	0	0	0	0	0	0	0	0	0	0	0	0	0	0	0	0	0	0	0	0	0	0	0	0	0	0	0	0	0	0	0	0	0	0	5.59597e-05	0	0	0	0	0	0	0	0	2.64466e-05	0	0	0
CASSPNTDTQYF	0	0	4.97977e-05	0	0	0	0	0	0	0	0	0	0	3.39784e-05	0	0	0	0	0	0	0.000145195	0	0	0	0	0	0	0	0	0	0	0	0	0	0	0	0	0	0	0	0	0	0	0	0	0	0	0	4.95903e-05
CASSPPGTDTQYF	0	0	0	0.000224044	0	0	0	0	0	0	0	0	0.000312761	0	0	0	0	0	0	0	0	0	0	0	0	0	0	0	0	0	0	0	0	0.000139431	0	0	0	0	0	0	0	0	0	4.86405e-05	0.00020932	0	0	0	0
CASSPQGAGANVLTF	0	0	0	0.000268853	0	0	0	0	0	0	0	0	0.000104254	3.39784e-05	0	0	0	0	0	0	0	0	0	0	0	0	0	0	0	0	0	0	0	0	0	0	0	0	0	0	0	0	0	4.86405e-05	0	0	0	0.000313131	0
CASSPQGGNYGYTF	0	0	7.46965e-05	0	0	0	0	0	0	0.00039372	0	0	0	0	0	0	0	0	0	0	0	0	0	0	0	0	0	0	0	0.000389053	0	0	0	0	0	0	0	0	0	0	0	0	0	0	0	0	0	6.95846e-05	0
CASSPQGSNQPQHF	0	0	0	0	0	0	0	0	0.000268962	0	0	0	0	0	0	0	0	0	0	0	0.000203274	0	0	0	0	0	0	0	0	0	0	0	0	0	0	0	0	0	0	0	0	0	5.0463e-05	0	0	0	0	0	6.19878e-05
CASSPRTDTQYF	0	0	0	0	0	0	0	0	0	0	0	0	0	0.000220859	0	0	0	0	0	0	0	0	0	0	0	0	0	0	0	0	0	0	0	0	0	0	0	0	0	0	0	0	0	7.29607e-05	0	0	0.000124111	0	0
CASSPSSYNEQFF	0.000106813	0	0	0	0	0	0	0	0	0	0	0	0	0	0	0	0	0	0	0	5.80782e-05	0	0	0	0	0	0	0	0	0	0	0	0	0	0	0	0	0	0	0	0	0	0	0	0	0	0	0	0.000123976
CASSRDRGYEQYF	0	0	4.97977e-05	0	0	0	0	0	7.68462e-05	0	0	0	0	0	0	0	0	0	0	0	0	0	0	0	0	0	0	0	0	0	0	0	0	0	0	0	0	0	0	0	0	0	0	0	0	0	0.000103425	0	2.47951e-05
CASSRGQGNTEAFF	0	0	4.97977e-05	0	3.77041e-05	0	0	0	0.000192116	0	0	0	0	0	0	0	0	0	0	0	5.80782e-05	0	0	0	0	0	0	0	0	0	0	0	0	0	0	0	0	0	0	0	0	0	0	0	0	0	0	0	6.19878e-05
CASSRTAQETQYF	2.67033e-05	0	0	0	0	0	0	0	0	0	0	0	0	5.09675e-05	0	0	0	0	0	0	0	0	0	0	0	0	0	0	0	0	0	0	0	0	0	0	0	0	0	0	0	0	0	0.000243202	0	0	0	0	0
CASSRTGGSYEQYF	0.000106813	0	0	0	0	0	0	0	0	0	0	0	0	0	0	0	0	0	0	0	0	0	0	0	0	0	0	0	0	0	0	0	0	0	0	0	0	0	0	0	3.42642e-05	0	0	0	0	0	0	0	0
CASSSANYGYTF	0	0	0	0.00210602	0	0	0	0	0	0	0	0	0	0	0	0	0.000994881	0	0	0	0	0	0	0	0	0	0	0	0	0	0	0	0	0	0	0	0	0	0.0106104	0	0	0	0	0	0.00020932	0	0	0	0
CASSSGPNYEQYF	0	0	0	0	0	0	0	0	0	0.0009843	0	0	0	0	0	0	0	0	0	0	0	0	0	0	0	0	0	0.00269035	0	0	0.00712349	0	0	0	0	0	0	0	0	0	0	0	0	0	0	0.000714059	0	0	0
CASSSGQGNQPQHF	0	0.0485668	0	0	0	0	2.93984e-05	0	0	0	0	0	0	3.39784e-05	0	0	0	0	0	0	0	0	0	0	0	0.000378167	0	0	0	0	0	0	0	0	0	0	0	0	0	0	0	0	0	0	0	0	0	0	0
CASSSGQGTDTQYF	5.34067e-05	0	0	0	0.0352282	0	0	0	0	0	0	0	0	3.39784e-05	0	0	0	0	0	0	0	0	0	0	0	0	0	0	0	0	0	0	0	0	0	0	0	0	0	0	0	0	0	0	0	0	0	0	0
CASSSGQNTEAFF	0	0	0	0	0	0	0	0	0	0	0	0	6.95024e-05	0	0	0	0	0	0	0	0	0	0	0	0	0	0	0	0	0	0	0	0	0	0	0	0	0	0	0	0	0	0	0	0	0	4.13702e-05	0	2.47951e-05
CASSSLNTEAFF	0	0	0.000136944	0	0	0	0	0	0.000422654	0	0	0	0	0	0	0	0	0	0	0	0	0	0	0	0	0	0	0	0.00119835	0	0	0	0	0	0	0	0	0	0	0	0	0	0	0	0	0	4.13702e-05	0	0
CASSSNTGELFF	0	0	0	0	0	0	0	0	0	0	5.41536e-05	0	0.000139005	0	0	0	0	0	0	0	0	0	0	0	0	0	0	0	0	0	0	0	0	0	0	0	0	0	0	0	0	0	0	0	5.233e-05	0	0.000144796	0	0
CASSSSSYEQYF	0	0	0	0	0	0	0	0	0	0	0	0	0	0	0	0	0	0	0	0	0	0	0	0	0	0	0	0	0	0	0	0	0	0	0	0	0	0	0	0	0.000222717	0	5.0463e-05	0	0	0	0	0	0
CASSSSYEQYF	0	0	0	0	0	0	0	0	0	0	0.000216614	0	0	0	0	0	0	0	0	0	0	0	0.000416544	0	0	0	0	0	0	0	0	0	0	0	0	0	0	0	0	0	0	0	0	0	0	0	8.27404e-05	0	0
CASSTTDTQYF	0	0	0	0	0.00257645	0	0	0	0	0	0	0	0.000139005	0	0	0	0	0	0	0	0	0	0	0	0.000116458	0	0	0	0	0	0	0	0	0	0	0	0	0	0	0	0	0	0	0	0	0	0	0	0
CASSVTDTQYF	2.67033e-05	0	2.48988e-05	0	0	0	0	0	0	0	0	0	0	0	0	0	0	0	0	0	0	0	0	0	0	0	0	0	0	0	0	0	0	0	0	0	0	0	0	0	0	0	0	0	5.233e-05	0	0	0	0
CASSYGTSTDTQYF	0	0	0	0	0	0	0	0	0	0	0	0	0	0	0	0	0	0	0	0	0	0	0	0	0	0	0	0	0	0	0	0	0	0	0	0	0	0	0	0	0	0	0.000277546	0	0.00031398	0	0.000124111	0	0
CASSYSGLAGVYNEQFF	0	0	0	0	0.000138248	0	0	0	0	0	0	0	0	0	0	0	0	0	0	0	0	0	0	0	0	0	0	0	0	0	0	0	0	0	0	0	0	0	0	0	0	0	0	4.86405e-05	0	2.64466e-05	0	0	0
CSVGGTGDRDQPQHF	0	0	0	0	0	0	2.93984e-05	0	0	0	0	0	0	0.00149505	0	0.5399	0	0	0	0	0	0.000846709	0	0	0.000326082	0	0	0	0	0	0	0	0	0	0	0	0	0	0	0	0	0	0	0	0	0	0	0	0
CAGGFHYTGELFF	0	0	0	8.96178e-05	0	0	4.40975e-05	0	0	0	0	0	0	0.081582	0	0	0	0	0	0	0	0	0	0	0.0125774	0	0	0	0	0	0	0	0	0	0	0	0	0	0	0	0	0	0	0	0	0	0	0	0
CASEGDTQYF	0	0	0	0	0	0	0	0	0	0	0	0	0	0	0	0	0.0038672	0	0	0	0	0	0	0	0	0	0	0	0	0	0	0	0	0	0	0	0	0	0.001546	0	0	0	0	0	0.000497135	0	0	0	0.00115297
CASRGNTEAFF	0	0	0	0	0	0	0.000661463	0	0	0	0	0	0	0	0	0	0	0	0	0	0	0	0	0	0	0	0	0	0	0	0	0	0	0	0	0	0	0	0	0	0	0	0	0	0	3.96699e-05	0	0.000556677	0
CASRSGGSTDTQYF	0	0	0	0	0	0	0	0	0	0.000442935	0	0	0	0	0	0	0	0	0	0	0	0	0	0	0	0	0	0	0	0	0	0	0	0	0	0	0	0	0	0	0	0	0	0	0	0	0	0	0
CASRTVNTEAFF	0	0	3.73483e-05	0	0	0	0	0	0	0	0	0	0	0	0	0	3.20929e-05	0	0	0	0	0	0	0	0	0	0	0	0	0	0	0	0	0	0	0	0	0	0	0	0	0	0	0	0	0	0	0	0
CASSAGDTGELFF	0	0	0	0	0	0	0	0	0	0	0	0	0	8.49459e-05	0	0	0	0	0	0	0	0	0	0	0	0	0	0	0	0	0	0	0	0	0	0	0	0	0	0	0	0	0	0	0	0	0	0.0009046	0
CASSDGTSGGADTQYF	0	0	0	0	0	0	0	0	0	0	0	0	0	0	0	0	0	0	0	0	0	0	0	0	0	0	0	0	0	0.000134156	0	0	0	0	0	0	0	0	6.50946e-05	0	0	0	0	0	0.000392475	0	0	0	0
CASSDRDNSPLHF	0.000307088	0	0	0	0	0	0	0	0	0	0	0	0	0	0	0	0	0	0	0	0	0	0	0	0	0	0	0	0	0	0	0	0	0	0	0	0	0	0	0	0	0	0.00017662	0	0	0	0	0	4.95903e-05
CASSDSDTGELFF	0	0	0	0	0	0	0	0	0	0	0	0	0	0	0	0	0	0	0	0	0.000164555	0	0	0	0	0	0	0	0	0	0	0.00103012	0	0	0	0	0	0	0	0	0	0	0	4.86405e-05	0	5.28933e-05	0	0	0
CASSDSGGATDTQYF	0	0	0	0	0	0	0	0	0	0	0	0	0	0	0	0	0	0	0	0	0.000367829	0	0	0	0	0	0	0	0	0	0	0	0	0	0	0	0	0	0	0	0	0	0	7.29607e-05	0	0	0	0	0
CASSDSYEQYF	0	0	0.000149393	0.000179236	0	0	0	0	0	0	0	0	0	3.39784e-05	0	0	0	0	0	0	0	0	0	0	0	0	0	0	0	0	0	0	0	0	0	0	0	0	0	0	0	0	0	0	0	0	6.20553e-05	0	0
CASSDYEQYF	0	0	0	0	0	0	0	0	0	4.9215e-05	0	0	6.95024e-05	0	0	0	6.41859e-05	0	0	0	0	0	0	0	0	0	0	0	0	0	0	0	0	0	0	0	0	0	0	0	0	0	0	0	0	0	0	0	0
CASSEDSSGANVLTF	0	0	0	0	0	0	0	0	0	0.000467543	0	0	0	0	0	0	0	0	0	0	0	0	0	0	0	0	0	0	0	0	0	0	0	0	0	0	0	0	8.13683e-05	0	0	0	0	0	0.000130825	0	0	0	0
CASSEGGSGANVLTF	0	0	0	0	0	0	0	0	0.000268962	0	0	0	0	0	0	0	0	0	0	0	0	0	0	0	0	0	0	0	0	0	0	0	0	0	0	0	0	0	0	0	0	0	0	0	0	0	0	0	0
CASSERGGTDTQYF	0	0	0	0	0	0	0	0	0	0.000270683	0	0	0	0	0	0	0.000336976	0	0	0	8.71173e-05	0	0	0	0	0	0	0	0	0	0	0	0	0	0	0	0	0	0	0	0	0	0	0	0	0	0	0	0
CASSETSGGTDTQYF	0	0	0	0	0	0	0	0	0	0	0	0	0	0	0	0	0	0	0	0	0	0	0	0	0	0	0	0	0	0	0	0.00024865	0	0	0	0	0	0	0	0	0	0	0.000529861	0	0	2.64466e-05	0	0	0
CASSFAGELFF	0	0	0	0	0	0	0	0	0	0	0	0	0	0	0	0	0	0	0	0	0	0	0	0	0	0	0	0	0	0	0	0	0	0	0	0	0	0	0	0	0	0	0	0	0	3.96699e-05	0	0	0
CASSFGGGTDTQYF	0	0	0	0	0	0	0	0	0	0	0	0	0	0	0	0	0	0	0	0	0	0	0	0	0	0	0.0252755	0	0	0	0	0	0	0	0	0	0	0	0	0	0	0	0.000353241	0	0	0	0	0	0
CASSFGGQPQHF	0	0	4.97977e-05	0	0	0	0	0	0.000192116	0	0	0	0	0	0	0	0	0	0	0	0	0	0	0	0	0	0	0	0	0	0	0	0	0	0	0	0	0	0	0	0	0	0	0	0	0	0	0	2.47951e-05
CASSFGQGYGYTF	0	0	0	0	0	0	0	0	0	0	0	0	6.95024e-05	0	0	0	0	0	0	0	0	0	0	0	0	0	0	0	0	0	0	0	0	0	0	0	0	0	0	0	0	0	0	0	0	0	0	0	0
CASSFGQNTEAFF	0	0	4.97977e-05	0	0	0	0	0	0	0	0	0	0	0	0	0	6.41859e-05	0	0	0	0	0	0	0	0	0	0	0	0	0	0	0	0	0	0	0	0	0	0	0	0	0	0	0	0	0	0	0.000243546	0
CASSFGYNEQFF	0.000253682	0	0	0	0	0	0	0	0.0004995	0	0	0	0	0	0	0	0	0	0	0	0	0	0	0	0	0	0	0	0	0	0	0	0	0	0	0	0	0	0	0	0	0	0	0	0	0	0	6.95846e-05	0
CASSFRDGRGPEQYF	2.67033e-05	0	0	0	0	0	0	0	0	0	0	0	0	0.000118924	0	0.0087457	0	0	0	0	0	0.000220881	0	0	0	0	0	0	0	0	0	0	0	0	0	0	0	0	0	0	0	0	0	0	0	0	0	0	0
CASSFRGNTEAFF	0	0	0	0	0	0	0	0	0	0	0	0	6.95024e-05	0	0	0	3.20929e-05	0	0	0	0	0	0	0	0	0	0	0	0	0	0	0	0	0	0	0	0	0	0.000130189	0	0	0	5.0463e-05	0	0	0	0	0	0
CASSFRGNYGYTF	5.34067e-05	0	0	0	0	0	0	0	0	0	0	0	0.000208507	0.000152903	0	0	0	0	0	0	0	0	0	0	0	0	0	0	0	0	0	0	0	0	0	0	0	0	0	0	0	0	0	0	0	0	0	0	0
CASSGDGYEQYF	0	0.000278519	4.97977e-05	0	0	0	0	0	0	0	8.12304e-05	0	0	0	0	0	0	0	0	0	0	0	0	0	0	0	0	0	0	0	0	0	0	0	0	0	0	0	0	0	0	0	0	0	0	0	0	0	2.47951e-05
CASSGQGGTEAFF	0	0	0	0	0	0	0	0	0	0	0	0	0	0	0	0	0	0	0	0	0	0	0	0	0	0	0	0	0	0.000241481	0	0	0	0	0.000986139	0	0	0	0	0	0	0	0	0	0	0	0	0	0
CASSGQGTDTQYF	0	0	0	0.000134427	0	0	0	0	0	0	0	0	0.000278009	0	0	0	0	0	0	0	0	0	0	0	0	0	0	0	0	0	0	0	0	0	0	0	0	0	0	0	0	0	0	0	0	0	0	0	0
CASSGSGANVLTF	0.000146868	0	0	0	0	0	0	0	0	0	0	0	0	0	0	0	0	0	0	0	0	0	0	0.00209418	0	0	0	0	0	0	0	0	0	0	0	0	0	0	0	0	0	0	0	7.29607e-05	0	0	0.000248221	0	0
CASSGSYEQYF	0	0	0	0	0	0	0	0	0	0	0	0	0	0	0	0	0	0	0	0	4.83985e-05	0	0	0	0	0	0	0	0	0	0	0	0	0	0	0	0	0	6.50946e-05	0	0	0	0	0	0	0	0	0	0
CASSGTGNQPQHF	0	0	0	0	0	0	0	0	0	0	0	0	0.000139005	0	0	0	0	0	0	0	0	0	0	0	0	0	0	0	0	0	0	0	0	0	0	0	0	0	0	0	0	0	0.000126157	0	0	0	6.20553e-05	0	0
CASSGTSGSTDTQYF	0	0	4.97977e-05	0	0	0	0	0	0	0	8.12304e-05	0	0	0	0	0	0	0	0	0	0	0	0	0	0	0	0	0	0	0	0	0	0	0	0	0	0	0	0	0	0	0	0	0	0	0	0	0	0
CASSIAGETQYF	0	0	4.97977e-05	0	0	0	0	0	0	0	0	0	6.95024e-05	0	0	0	0	0	0	0	0	0	0	0	0	0	0	0	0	0	0	0	0	0	0	0	0	0	0	0	0	0	0.000378472	0	0	0.000819846	0	0	0
CASSIGGNTEAFF	0	0	0	0	0	0	0	0	0	0.000221468	0	0	0	0	0	0	0	0	0	0	0	0	0	0	0	0	0	0	0	0	0	0	0	0	0	0	0	0	3.25473e-05	0	0	0	0	0	0	7.93399e-05	0	0	0
CASSIGNTGELFF	0	0	0	0	0	0	0	0	0	0	0	0	0	0	0	0	0	0	0	0	0	0	0	0	0	0	0	0	0	0	0	0	0	0	0	0	0	0	0	0	0	0	0	0.000316163	0	0.000383476	0	0	0.000607481
CASSITSGAYNEQFF	0	0	0	0	0	0	0	0	0	0	0	0.00360717	0	0	0	0	0	0	0	0	0	0	0	0	0	0	0	0	0	0	0	0	0	0	0	0	0	0	0	0	0	0.000317108	0	0.000437764	7.8495e-05	0	0	0	0
CASSIYNEQFF	0	0	0	0	0	0	2.93984e-05	0	0	0	0	0	0	0	0	0	0	0	0	0	0	0	7.35078e-05	0	0	0	0	0	0	0	0	0	0	0	0	0	0	0	0	0	0	0	0	0	0	0	0	0	0
CASSLAETQYF	0	0	0	0	0	0	0	0	0	0	0	0	0	0	0	0	0	0	0	0	0	0	0	0	0	0	0	0	0	0	0	0	0	0	0	0	8.39396e-05	0	0	0	3.42642e-05	0	5.0463e-05	0	0	0	0	0	0
CASSLAGAETQYF	0	0	0	0	0	0	0	0	0	0	0	0	0	0	0	0	0	0	0	0	0	0	0	0	0	0	0	0.0032738	0	0	0	0	0	0	0	0	0	0	0	0	0	0	0	0	0.00015699	0	0	0	0
CASSLAGANVLTF	0	0	0	0	0	0	0	0	0	0	0	0	0	0	0	0	0	0	0	0	0	0	0	0	0	0	0	0	0	0	0	0	0	0	0	0	0	0	0	0	0	0	0	0	0	0	0.000661923	0	2.47951e-05
CASSLAGGEETQYF	0	0	0	0	0	0	0	0	0	0	0	0	0	0	0	0	0	0	0	0	0.000793735	0	0	0	0	0	0	0	0	0	0	0	0	0	0	0	0	0	0	0	6.85284e-05	0	0	0	0	0	6.20553e-05	0	0
CASSLAGGPDTQYF	0	0	0	0	0	0	0	0	0	0	0	0	0	0	0	0	3.20929e-05	0	0	0	0	0	0	0	0	0	0	0	0	0	0	7.10429e-05	0	0	0	0	0	0	0	0	0	0	0	0	0	0	0.000330961	0	0
CASSLAGGPTDTQYF	0	0	0	0.000134427	3.77041e-05	0	0	0	0	0	0	0	0	0	0	0	0	0	0	0	0	0	0	0	0	0	0	0	0	0	0	0.000177607	0	0	0	0	0	0	0	0	0	0	0	0	0	0	0	0	0
CASSLAGGRETQYF	0	0	0	0	0	0	0	0	7.68462e-05	0	0	0	0	0	0	0	0	0	0	0	0	0	0	0	0	0	0	0	0	0	0	0	0	0	0	0	0	0	0	0	0	0	0	0	0	0	4.13702e-05	0	0.000371927
CASSLAGGSYNEQFF	0	0	0	0	0	0	0	0	0	0	0	0	0	0	0	8.642e-05	0	0	0	0	0	0	9.80104e-05	0	0	0	0	0	0	0	0	0	0	0	0	0	0	0	0	0	0	0	0	0	0	0	0	0	0
CASSLAGNTGELFF	0	0	0	0	0	0	0	0	0	0	0	0	0	5.09675e-05	0	0	0	0	0	0	0	0	0.000955601	0	0	0	0	0	0	0	0	0	0	0	0	0	0	9.63438e-05	0	0	0	0	0	0	0	2.64466e-05	0	0	0
CASSLAGSSYEQYF	0	0	0	0	0	0	0	0	0	0	0	0	0	0	0	0	0	0	0	0	0	0	0	0	0	0	0	0	0	0	0	0	0	0	0	0	0	0	0	0	0	0	0	9.7281e-05	0	0	0	0	0
CASSLAGSYEQYF	0	0	0	0	0	0	0	0	0	0	0	0.000457762	0	0	0	0	0	0	0	0	8.71173e-05	0	0	0	0	0	0	0	0	0	0	0	0	0	0	0	0	0	0	0	0	0	0	0	0	0	0	0	0
CASSLAGTQETQYF	0	0	0	0	0	0	0	0	0	0	0	0	0.000208507	0	0	0	0	0	0	0	0	0	0	0	0	0	0	0	0	0	0	0	0	0	0	0	0	0	0	0	0	0	0	0	0	5.28933e-05	0	6.95846e-05	0
CASSLAGVETQYF	0	0	0	0	0	0	0	0	0	0	0	0	0.000139005	0	0	0	0	0	0	0	0	0	0	0	0	0	0	0	0	0	0	0	0	0	0	0	0	0	0	0	0	0	0	0	7.8495e-05	0	0	6.95846e-05	0
CASSLAGVTDTQYF	0	0	0	0	0	0	0	0	0	0	0	0	0.000278009	0	0	0	0	0	0	0	0	0	0	0	0	0	0	0	0	0	0	0	0	0	0	0	0	0	0	0	0	0	0	0.000145921	0	0	0	0	0
CASSLDGDSYNEQFF	0	0	0	0	0	0	0	0	0	0	0.000135384	0	0	0.000339784	0	0	0	0	0	0	0	0	0	0	0	0	0	0	0	0	0	0	0	0	0	0	0	0	0	0	0	0	0	0	0	0	0	0	0
CASSLDGNQPQHF	0	0	4.97977e-05	0	0	0	0	0	0	0	0	0	0	0	0	0	0	0.00012389	0	0	0	0	0	0	0	0	0	0	0	0	0	0	0	0	0	0	0	0	0	0	0	0	0	0	0	0	0	0	6.19878e-05
CASSLDGNYGYTF	0	0	9.95954e-05	0	0	0	0.000411577	0	7.68462e-05	0	0	0	0	0	0	0	0	0	0	0	0	0	0	0	0	0	0	0	0	0	0	0	0	0	0	0	0	0	0	0	0	0	0	0	0	0	0	0	0
CASSLDQETQYF	0	0	0	0	0	0	0	0	0	0	0	0	0	0	0	0	3.20929e-05	0	0	0	0	0	0	0	0	0	0	0	0	0	0	0	0	0	0	0	0	0	0.000130189	0	0	0	0	7.29607e-05	0	0	0	0	0
CASSLDRDEQYF	0	0	0	0	0	0	0	0	0	0	0	0	0	0	0	0	0	0	0	0	0	0	0	0	0	0	0	0	0	0	0	0	0	9.29541e-05	0	0	0	0	0	0	0.000102793	0	0	0	0	0	0	0	0
CASSLDRGPYNEQFF	0	0	0	0	0	0	0	0	0	0	0	0	0	0	0	0	0	0	0	0	0	0	0	0	0	0	0	0	0	0	0	0	0	0	0	0	0	0	0	0	0	0	0	0	0	6.61166e-05	0	0	0
CASSLDSTDTQYF	0.000133517	0	0	0	0	0	0	0	0	0	0	0	0.000139005	0	0	0	0	0	0	0	5.80782e-05	0	0	0	0	0	0	0	0	0	0	0	0	0	0	0	0	0	0	0	0	0	0	0	0	0	0	0	0
CASSLDYEQYF	0	0	0	0	0	0	0	0	0	0	0	0	0	0	0	0	0	0	0	0	0	0	0	0	0	0	0	0	0	0	0	0	0	0	0	0	0	0	0	0	0.00637314	0	0	0	0	0	0	0.000382715	2.47951e-05
CASSLEGNTIYF	0	0	0	0	0	0	0	0	0	0	0	0	0.000104254	0	0	0	0	0	0	0	0	0	0	0	0	0	0	0	0	0	0	0	0	0.000154923	0	0	0.000335758	0	9.76419e-05	0	0	0	0	0	0	0	0	0	0
CASSLEGRETQYF	0	0	0	0	0	0	0	0	0	0	0	0	6.95024e-05	0	0	0	0	0	0	0	0	0	0	0	0	0	0	0	0	0	0	0	0	0	0	0	0	0	0.000162737	0	0	0	0	0	0	0	0	0	0
CASSLEGYEQYF	0	0	0	0	0	0	0	0	0	0	0	0	0	0	0	0	0	0	0	0	0	0	0.000171518	0	0	0	0	0	0	0	0.00053391	0	0	0	0	0	0	0	0	0	5.13963e-05	0	0	0	0	0	0	0	3.71927e-05
CASSLGATNEKLFF	8.011e-05	0	0	0	0	0	0	0	0	0	0	0	0	0	0	0	0	0	0	0	0.000145195	0	0	0	0	0	0	0	0	0	0	0	0	0	0	0	0	0	0	0	0	0	0	0	7.8495e-05	0	0.000165481	0	0
CASSLGEPQHF	2.67033e-05	0	0	0	0	0	0.00993665	0	0	0	0	0	0	6.79567e-05	0	3.4568e-05	0	0	0	0	0	0	0	0	0	0	0	0	0	0	0	0	0	0	0	0	0	0	0	0	0	0	0	0	0	0	0	0	0
CASSLGGANVLTF	0	0	0	0	0	0	0	0	0	0	0	0	0	0	0	0	0	0	0	0	0	0	0	0	0	0	0	0	0	0	0	0	0	0	0	0	0	0	3.25473e-05	0	0	0	0	0	0	0	0	0.000278338	2.47951e-05
CASSLGGGSTDTQYF	0	0	0	0	0	0	0	0.00040069	0	0	0	0	6.95024e-05	0	0	0	0	0	0	0	0	0	0	0	0	0	0	0	0	0	0	0	0	0	0	0	0	0	0	0	0	0	0	0	0	0	0	0	0
CASSLGGNEQFF	0	0	0	0.00040328	0	0	0	0	0	0	0	0	0	0	0	0.000397532	0	0	0	0	0	0	0	0	0	0	0	0	0	0	0	0	0	0	0	0	0	0	0	0	0	0	0	0	0	0	0	0	0
CASSLGGNNEQFF	0	0	0	0	0	0	0	0	0	0	0	0	0	0	0	0	6.41859e-05	0	0	0	0	0	0	0	4.65831e-05	0	0	0	0	0	0	0	0	0	0	0	0	0	0	0	0	0	0	0	0	0	0	0	0
CASSLGGRTDTQYF	0	0	0	0	0	0	0	0	0	0	0	0	0	3.39784e-05	0	0	3.20929e-05	0	0	0	0	0	0	0	0	0	0	0	0	0	0	0	0	0	0.0041637	0	0	0	0	0	0	0	0	0	0	0	0	0	0
CASSLGGSGANVLTF	0	0	0	0	0	0	0	0	0	0	0	0	0	0	0	0	0	0	0	0	0	0	0	0	0.000791913	0	0	0	0	0	0	0	0	0	0	0	0	0	0	0	3.42642e-05	0	0	0	0	0	0	0	0.000148771
CASSLGGSNQPQHF	0	0	0	0	0	0	0	0	0.0004995	0	0	0	0	0	0	0	0	0	0	0	0	0	0	0	0	0	0	0	0	0	0	0	0	0	0	0	0	0	0	0	0	0	0	0	0	0	0	0	0
CASSLGGSSYNEQFF	0	0	0	0	0	0	0	0	0	0	0	0	0	0	0	0	0	0	0	0	0	0	0	0	0	0	0	0	0	0	0	0	0	0	0	0	0	0	0	0	5.13963e-05	0	0	0.000243202	0	0	0	0	0
CASSLGGTGELFF	0	0	0	0	0	0	0	0	0	0	0.000135384	0	0	0.000679567	0	0	0	0	0	0	0	0	0	0	0	0	0	0	0	0	0	0	0	0	0	0	0	0	0	0	0	0	0	0	0	0	0	0	0
CASSLGLAGDNEQFF	0	0	0	0	0	0	0	0	0	0	5.41536e-05	0	0	0	0	0	0	0	0	0	0	0	0	0	0	0	0	0	0	0	0.0250235	0	0	0	0	0	0	0	0	0.000108245	0	0	0	0	0	0	0	0	8.6783e-05
CASSLGLATDTQYF	0	0	0	0.000179236	0	0	0	0	0	0	0	0	0	0.000101935	0	0	0	0	0	0	0	0	0	0	0	0	0	0	0	0	0	0	0	0	0	0	0	0	0	0	0	0	0.00282593	0	0	0	0	0	0
CASSLGLAYEQYF	0.000106813	0	0	0	0	0	0	0	0	0	0	0	0	0	0	0	0	0	0	0	0	0	0	0	0	0	0	0	0	0	0	0	0	0	0	0	4.19698e-05	0	0	0	0	0	0	0	0	0	0.000330961	0.000626261	0
CASSLGNEQFF	0.000253682	0	0	0	0	0	0	0	0	0	5.41536e-05	0	0	0	0	0	0	0	0	0	0	0	0	0	0	0	0	0	0	0	0	0	0	0	0	0	0	0	0	0	0	0	0	0	0	5.28933e-05	0	0	0
CASSLGQETQYF	0	0	3.73483e-05	0	0	0	0	0	0	0	0	0	0	0	0	0	0	0	0	0	0	0	0	0	0	0	0	0	0	0	0	0	0	0	0	0	0	0	0	0	0	0	0.000100926	0	0	0	0	0	0
CASSLGQGGNQPQHF	0	0	0	0	0	0	0	0	0	0	0.000135384	0	0	0	0	0	0	0	0	0	0	0	0	0	0	0	0	0	0	0	0	0	0	0	0.000657426	0	0	0.000385375	0.000130189	0	0	0	0	0	0	0	0	0	0
CASSLGQGGNTIYF	0	0	3.73483e-05	0	0	0	0	0	0	0	0	0	0	6.79567e-05	0	0	0	0	0	0	0	0	0	0	0	0	0	0	0	0	0	0	0	0	0	0	0	0	0	0	0	0	0	0	0	0	0	0	0
CASSLGQGLYEQYF	0	0	0	0	0	0	0	0	0	0	0	0	0	0	0	0	0	0	0	0	0	0	0	0	0	0	0	0	0	0	0	0	0	0	0	0	0	0	0	0	0	0	5.0463e-05	0	5.233e-05	0	0	0	3.71927e-05
CASSLGQGNQPQHF	0	0	2.48988e-05	0	0	0	0	0	0	0	0	0	0	0	0	0	0	0	0	0	0	0	0	0	0	0	0	0	0	0	0	0	0	0	0	0	0	0	8.13683e-05	0	0	0	0	4.86405e-05	0	0	0.000144796	0	0
CASSLGQGQETQYF	0	0	0	0	0	0	0	0	0	0	0	0	0	0	0	3.4568e-05	0	0	0	0	0	0	0	0	0	0	0	0	0	0	0	0	0	0	0	0	0	0	0	0	0	0	0	0	0	0	0	0.00076543	0
CASSLGQGSYNEQFF	0	0	0	0	0	0	0	0	0	0	0	0	0	0.000135913	0	0	0	0	0	0	0	0	0	0	0	0	0	0	0	0	0	0.00024865	0	0	0	0	0	0	0	0	0	0	0	0	5.233e-05	0	0	0	0
CASSLGQGTEAFF	0	0	0	0	0	0	0	0	0	0	0	0	0	0	0	0	0	0	0	0	0	0	0	0	0	0	0	0	0	0	0	0	0	0	0	0	0	0	0	0	0	0	7.56945e-05	0	0	0	0	0	0
CASSLGQGTYEQYF	0	0	0	0	0	0	0	0	0	0	8.12304e-05	0	0	0	0	0	0	0	0	0	0	0	0	0	0	0	0	0.00042138	0	0	0	0	0	0	0	0	0	0	4.8821e-05	0	0	0	0	0	0.000287815	0	0	0	0
CASSLGQGYGYTF	0	0	3.73483e-05	0	0	0	0	0	0.000192116	0	0	0	0	0	0	0	0	0	0	0	0	0	0	0	0	0	0	0	0	0	0	0	0	0	0	0	0	0	6.50946e-05	0	0	0	0	0	0	0	0	0	2.47951e-05
CASSLGQNYGYTF	0	0	0	0	0	0	0	0	0	0	0	0	0	0	0	0	0	0	0	0	0	0	0.000490052	0	0	0	0	0	0	0	0	0	0	0	0	0	0	0	0	0	0	0	0	0	0	0	0	0	2.47951e-05
CASSLGQSTDTQYF	0	0	0	0	0	0	0	0	0	0	0	0	0	0	0	0	0	0	0	0	0	0	0	0	0	0	0	0	0	0	0	0	0	0	0	0	0	0	0	0	0	0	0	0	0	3.96699e-05	0	0	0
CASSLGQYNEQFF	0	0	0	0	0	0	0	0	0	0	5.41536e-05	0	0.000208507	0	0	0	0	0	0	0	0	0	0	0	0	0	0	0	0	0	0	0	0	0	0	0	0	0	3.25473e-05	0	0	0	0	0	0	0	0	0	0
CASSLGRGAYEQYF	0	2.32099e-05	0	0	0	0	0.000117593	0	0	0	0	0	0	0	0	0	4.81394e-05	0	0	0	0	0	0	0	0	0	0	0	0	0	0	0	0	0	0	0	0	0	0	0	0	0	0	0	0	0	0	0	2.47951e-05
CASSLGRGEQYF	0	0	0	0	0	0	0	9.2467e-05	0.000192116	0	0	0.000311278	0	0	0	0	0	0	0	0	0	0	0	0	0	0	0	0	0	0	0	0	0	0	0	0	0	0	0	0	0	0	0	0	0	0	4.13702e-05	0	0
CASSLGRGQETQYF	0	0	6.22471e-05	0.000268853	0	0	0	0	0	0	0	0	0	0	0	0	0	0	0	0	0	0	0	0	0	0	0	0	0	0	0	0	0	0	0	0	0	0	0	0	0	0	0	7.29607e-05	0	0	0	0	0
CASSLGSNYGYTF	0	0	9.95954e-05	0	0	0	0	0	0.000115269	0	5.41536e-05	0	0	0	0	0	0	0	0	0	0	0	0	0	0	0	0	0	0	0	0	0	0	0	0	0	0.000405708	0	0	0	0	0	0	0	0	0	0	0	0
CASSLGSQETQYF	0	0	0.000112045	0	0	0	0.00104364	0	0	0	0	0	0	0	0	0	0	0	0	0	0	0	0	0	0	0	0	0	0	0	0	0	0	0	0	0	0	0	0	0	0	0	0	0	0	0	0	0	4.95903e-05
CASSLGSYGYTF	0	0	3.73483e-05	0	0	0	0	0	0	0	0	0	0	0	0	0	0	0	0	0	0	0	0.000171518	0	0	0	0	0	0	0	0	0	0	0	0	0	0	0	0	0	0	0	0	0	0	0	0	0	0
CASSLGSYNEQFF	0	0	0	0	0	0	0	0	0	0	0	0	0	0	0	0	0	0	0.000250585	0	0	0	0	0	0	0	0	0	0	0	0	0	0	0	0	0	0	0	0	0	0	0	0	0	0	0	0	0	0
CASSLGTAYEQYF	0	0	0	8.96178e-05	0	0	0	0	0	0	5.41536e-05	0	0	0	0	0	0	0	0	0	0	0	0	0	0	0	0	0	0	0	0	0	0	0	0	0	0	0	0	0	0	0	0	0	0	0	0.000103425	0	0
CASSLGTSGSYEQYF	0	0	8.7146e-05	0	0	0	0	0	0	0	5.41536e-05	0	0	0	0	0	0	0	0	0	0	0	0	0	0	0	0	0	0	0	0	0	0	0	0	0	0.000111919	0	0	0	0	0	0	0	0	0	0	0	0
CASSLGTSGYNEQFF	0	0	6.22471e-05	0	0	0	0	0	0	0	0.000135384	0	0	0	0	0	0	0.000770872	0	0	0	0	0	0	0.000139749	0	0	0	0	0	0	0	0	0	0	0	0	0	0	0	0	0	0	0	0	0	0	0	0
CASSLGTTYEQYF	0	0	0	0	0	0	0	0	0	0	0	0	0	0	0	0	0	0	0	0	0	0	0	0	0	0	0	0	0	0	0	0	0	0	0	0	2.79799e-05	0	0	0	0	0	0	0	0	0.000132233	0	0	0
CASSLKETQYF	0	0	0	0.000134427	0	0	0	0	0	0	0	0	0	0	0	0	3.20929e-05	0	0	0	0	0	0	0	0	0	0	0	0	0	0	0	0	0	0	0	0	0	0	0	0	0	7.56945e-05	0	0	0	0	0	0
CASSLLAGGQETQYF	0	0	0	0	0	0	0.00036748	0	0	0	0	0	6.95024e-05	0	0	0	0	0	0	0	0	0	0	0	0	0	0	0	0	0	0	0	0	0	0	0	0	0	0	0	0	0	0	0	0	0	4.13702e-05	0	0
CASSLLAGGTDTQYF	0	0	0	0	0	0	0	0	0	0	0	0	0	5.09675e-05	0	0	0	0	0	0	0	0	0	0	0	0	0	0	0	0	0	0	0	0	0	0	0	0	0	0	0	0	0	0	7.8495e-05	0	0.000124111	0	0
CASSLLETQYF	0	0	0	0	0	0	0	0	0	0	5.41536e-05	0	0	0	0	0	0	0	0	0	0	0	0	0	0	0	0	0	0	0.000375637	0	0	0	0	0	0	0	0	0	0	0	0.000660642	0	0	0	0	0	0	0
CASSLPGELFF	0	0	0	0	0	0	0	0	0	0	0.000108307	0	0	0	0	0	0	0	0	0	3.87188e-05	0	0	0	0	0	0	0	0	0	0	0	0	0	0	0	0	0	0	0	0	0	0	0	0	0	0	0	0
CASSLQGDTQYF	0.000253682	0	0	0	0.409755	0	0	0	0	0	0	0	0	0.00040774	0	0	0	0	0	0	0	0	0	0	0	0	0	0	0	0	0	0	0	0	0	0	0	0	0	0	0	0	0	0	0	0	0	0	0
CASSLQGSYEQYF	0	0	0	0	0	0	0	0	0	0.000467543	0	0	0	0	0	0	0	0	0	0	0	0	0	0	0	0	0	0	0	0.000724443	0	0	0	0	0	0	0	0	0	0	0	0	0	0	0	2.64466e-05	0	0	0
CASSLQGTDTQYF	0	0	0	0	0	0	0	0	0	0	0.000135384	0	0	0	0	0	0	0	0	0	3.87188e-05	0	0	0	0	0	0	0	0	0	0	0	0	0	0	0	0	0	0	0	0	0	0.000100926	0	0	0	0	0	0
CASSLRGAYEQYF	0	0	0	0	0	0	0	0	0	0	0	0	0	0	0	0	0	0	0	0	1.93594e-05	0	0	0	0	0	0	0	0	0	0	0	0	0	0	0	0	0	0	0	0	0	0	0	0	6.61166e-05	0	0	0
CASSLRNTGELFF	0	0	0	0	0	0	0	0	0.000461077	0	0	0	0	0.000169892	0	0	0	0	0	0	0	0	0	0	0	0	0	0	0	0	0	0	0	0	0	0	0	0	0	0	0	0	0	0	5.233e-05	0	0	0	0
CASSLRTDTQYF	0	0	0	0	0	0	0	0	0	0	0	0	0	0	0	0	4.81394e-05	0	0	0	0	0	0	0	4.65831e-05	0	0	0	0	0	0	0	0	0	0	0	0	0	0	0	0	0	0	0	0	0.00015868	8.27404e-05	0	0
CASSLSGANVLTF	0	0	0	0	0	0	0	0	0	0	0	0	0	0	0	0	0	0	0.000250585	0	0	0	0	0	0	0	0	0	0	0	0	0	0	0	0	0	0	0	0	0	0	0	0	0	0	0	0	0	2.47951e-05
CASSLSGGSYNEQFF	0	0	0	0.00040328	0	0	0	0	0	0	0	0	0	0	0	0	0	0	0	0	0	0	0	0	0	0	0	0	0	0	0	0	0	0	0	0	0	0	0	0	0	0	0	0	0	0	0	0	3.71927e-05
CASSLSGQPQHF	0	0	0	0	0	0	0	0	0	0	0	0.00379943	0	0	0	0	0	0	0	0	0	0	0	0	0	0	0	0	0	0	0	0	0	0	0	0	0	0	0	0.000685549	0	0	0	0	0	0	0	0	0
CASSLSGSSYEQYF	0	0	0	0	0	0	0	0	0	0	0	0	0	0	0.000569452	0	0	0	0	0	0	0	0	0	0	0	0	0	0	0	0	0	0	0	0	0	0	0	0	0	0	0	0	0	0	0	0	0	0
CASSLSGVYEQYF	0	0	0	0	0	0	0	0	0	0	0	0	0	0	0	0	0	0	0	0	0	0	0.000833088	0	0	0	0	0	0	0	0	0	0	0	0	0	0.000279799	0	0	0	6.85284e-05	0	0	0	0	0	0	0	4.95903e-05
CASSLSGYEQYF	0	0	0.000199191	0	0	0	0	0	0	0	0	0	0.000104254	0	0	0	0	0	0	0	0	0	0	0	0	0	0	0	0	0	0	0	0	0	0	0	0	0	0.000113916	0	0	0	0	0	0	0	0	0	6.19878e-05
CASSLSNTGELFF	0	0	0	0	0	0	0	0	0	0	0	0	0	0	0	0	4.81394e-05	0	0	0	0	0	0	0	0	0	0	0	0	0	0	0	0	0	0	0	0	0	0	0	0	0	0	7.29607e-05	0	0	0	0	0
CASSLSTGELFF	0	0	0	0	0	0	4.40975e-05	0	0	0.000442935	0	0	0	0	0	0	0	0	0	0	0	0	0	0	0	0	0	0	0	0	0	0	0	0	0	0	0	0	0	0	0	0	0	0	0.00010466	0	0	0	0
CASSLTGDYGYTF	0	0	0	0	0	0	0	0	0	0	0	0	0	0	0	0	0	0	0	0	0.000183914	0	0	0	4.65831e-05	0	0	0	0	0	0	0	0	0	0	0	0	0	0	0	0	0	0	0	0	0	4.13702e-05	0	0
CASSLTGGNEQFF	0	0	0	0	0	0	0	0	0	0	0	0	6.95024e-05	0	0	0	0	0	0	0	0	0	0	0	0	0	0	0	0	0	0	0	0	0	0	0	0	0	0	0	0	0	0	4.86405e-05	0	0	0	0	0
CASSLTGNTEAFF	0	0	0	0	0	0	0	0	0	0.000270683	0.000108307	0	0	3.39784e-05	0	0	0	0	0	0	0	0	0	0	0	0	0	0	0	0	0	0	0	0	0	0	0	0	0	0	0	0	0	0	0	0	0	0	0
CASSLTGSSYNEQFF	0	0	0	0	0	0	0	0	0	0	0	0	0	0	0	0	0	0	0	0.00277268	0	0	0	0	0	0	0	0	0	0	0	0	0	0	0	0	0	0	0	0	0	0	0	0	0.00015699	0	0	0.000104377	0
CASSLTGSYEQYF	0	0	0	0	0	0	0	0	0	0	0	0	0	0	0	0	0.000144418	0	0	0	0	0	0	0	0	0	0	0	0	0	0	0	0	0	0	0	0	0	0	0	0	0	0	7.29607e-05	0	0	0	0	0
CASSLTGVETQYF	0	0	0	0	0	0	0	0	0	0	0	0	0	0	0	0	0	0	0	0	0.000300071	0	0	0	0	0	0	0	0	0	0	0	0	0	0	0	0	0	0	0	0	0	0	0.000121601	0	0	0	0	0
CASSLTGYEQYF	0	0	0	0	0	0	0	0	0	0	0	0	0.000139005	0	0	0	0	0	0	0	0	0	0	0	0	0	0	0	0	0	0	0	0	0	0	0	0	0	4.8821e-05	0	0	0	0	0	0	0	0	0	0.0005083
CASSLTQETQYF	0	0	0	0	0	0	0	0	0	0	0	0	0.000173756	0	0	0	0	0	0	0	0	0	0	0	0	0	0	0	0	0	0	0.0004973	0	0	0	0	0	0	0	0	0	0	0	0	0	0	0	0	0
CASSLTSGGADTQYF	0	0	0	0	0	0	0	0	0	0	0	0	0	0	0	0	0	0	0	0	0.000396868	0	0	0	0	0	0	0	0	0	0	0	0	0	0	0	0	0	4.8821e-05	0	0	0	0	0	0	0	0	0.000278338	0
CASSLTSGGYNEQFF	0	0	0	0	0	0	0	0	0	0	0	0.00136413	0	0	0	0	0	0	0	0	0	0	0	0	0	0	0	0	0	0	0	0	0	0	0	0	0	0	0	0	0	0	0	0	0	2.64466e-05	0	0	0.000322337
CASSLVETQYF	0	0	0	0	0	0	0	0	0	0	0	0	6.95024e-05	0	0	0	0	0	0	0	0	0	0	0	0	0	0	0	0	0	0	0	0	0	0	0	0	0	0	0	0	0	5.0463e-05	0	0	0	0	0	0
CASSLVGDTQYF	0	0	0	0	0	0	2.93984e-05	0	0	0	0	0	0	0	0	0	0	0	0	0	0	0	0.000122513	0	0	0	0	0	0	0	0	0	0	0	0	0	0	0	0	0	0	0	0	0	0	0	0	0	0
CASSLVGSYEQYF	0.00016022	0	0	0	0	0	0	0	0	0	0	0	0	0.000135913	0	0	0	0	0	0	1.93594e-05	0	0	0	0	0	0	0	0	0	0	0	0	0	0	0	0	0	0	0	0	0	0.000277546	0	0	0	0	0	0
CASSLVLEETQYF	0	0.00613903	0	0	0	0	0	0	0	0	0	0	0	3.39784e-05	0	0	0	0	0	0	0	0	0	0	0	0.0011345	0	0	0	0	0	0	0	0	0	0	0	0	0	0	0	0	0	0	0	0	0	0.000800223	0
CASSLVSYEQYF	0	0	0	0	0	0	0	0	0	0	0	0	0	0	0	0	0	0	0	0	1.93594e-05	0	0	0	0	0	0	0	0	0	0	0	0	0	0	0	0	0	0	0	0	0	0	0	0	0	0	0	6.19878e-05
CASSPDRAGANVLTF	0	0	0	0	0	0	0	0	0	0	0	0	0	0	0	0	0	0	0	0	0.000803415	0	0	0	0	0	0	0	0	0	0	0	0	0	0	0	0	0	0.000113916	0	0	0	0	0	0	0.000105787	0.000248221	0	0
CASSPDRGYGYTF	0	0	0.000149393	0	0	0	0	0	0	0	0	0	0	0	0	0	0	0	0	0	0	0	0.000416544	0	0	0	0	0	0	0	0	0	0	0	0	0	0	0	0	0	0	0	0	0	0	0	0.000124111	0	0
CASSPDSYEQYF	0	0	0	0	0	0	0	0	0	0	0	0	0	0	0	0	0	0	0	0	0	0	0	0	0	0	0	0	0	0	0	0	0	0	0	0	0	0	0	0	0	0	0	0	0	0	8.27404e-05	0	0
CASSPGGTDTQYF	2.67033e-05	0	0	0	0	0	0	0	0.000192116	0	0	0	0	0	0	0	0	0	0	0	0	0	0	0	0	0	0	0	0	0	0	0	0	0	0	0	0	0	0	0	0	0	0	0	0.000444805	0	0	0	0
CASSPGLNTEAFF	0	0	0	0	0	0	0	0	0	0	0	0	0	0	0	0	0	0	0	0	1.93594e-05	0	0	0	0	0	0	0	0	0	0	0	0	0	0	0	0	0	3.25473e-05	0	0	0	0	0	0	0	0	0	0.000136373
CASSPGLNTGELFF	0	0	0	0	0	0	0	0	0	0	0	0	0.000104254	0	0	0	0	0	0	0.000978593	0	0	0	0	0	0	0	0	0	0	0	0	0	0	0	0	0	0	0	0	0	0	0	0	0	0	0	0	0.000185963
CASSPGQGKYEQYF	0	0	0	0	0	0	0	0	0	0	0	0	0	0	0	0	3.20929e-05	0	0	0	0	0	0	0	0	0	0	0	0	0	0	0	0	0	0	0	0	0	0.000634673	0	0	0	0	4.86405e-05	0	0	0	0	0
CASSPGQNQPQHF	0	0	0	0	0	0	0	6.16447e-05	0	0	0	0	0	0	0	0	0	0	0	0	0.00235217	0	0	0	0	0	0	0	0	0	0	0	0	0	0	0	0	0	0	0	0	0	0	0	0	0	0	0	0
CASSPGSGNTIYF	0	0	0	0	0	0	0	0	0	0	0	0	0	0	0	0	8.02324e-05	0	0	0	0	0	0	0	0	0	0	0	0	0	0	0	0	0	0	0	0	0	0	0	0	0	5.0463e-05	0	0	0	0	0	0
CASSPGTAQETQYF	0	0	0	0	0	0	0	0	0	0	0	0	0.000104254	0	0	0	0	0	0	0	3.87188e-05	0	0	0	0	0	0	0	0	0	0	0	0	0	0	0	0	0	0	0	0	0	0	4.86405e-05	0	0	0	0	2.47951e-05
CASSPGTDTQYF	0	0	0	0	0	0	0	0	0.000806885	0	0	0	0	0	0	0	0	0	0	0	0	0	0.000196021	0	0	0	0	0	0	0	0	0	0	0	0	0	0	0	0	0.00104636	0	0	0	0	0	0	0	0	0
CASSPGTGAYEQYF	0	0	0	0	0	0	0	0	0.000268962	0	0	0	0	0	0	0	0	0	0	0	0	0	0	0	0	0	0	0	0	0	0	0	0	0	0	0	0	0	0	0	0	0	0	0	0	0	0	0	3.71927e-05
CASSPGTGNYEQYF	0	0	0	0	0	0	0	0	7.68462e-05	0	0	0	0	0	0	0	0.000240697	0	0	0	0	0	0	0	0	0	0	0	0	0	0	0	0	0	0	0	0	0	0.000292926	0	0	0	0	0	0	0	0	0	0
CASSPGTGYEQYF	0.000186923	0	0	0	0	0	4.40975e-05	0	0	0	5.41536e-05	0	0	0	0	0	0	0	0	0	8.71173e-05	0	0	0	0	0	0	0	0	0	0	0	0	0	0	0	0	0	0	0	0	0	0	0	0	0	0	0	0
CASSPNTGELFF	9.34617e-05	0	0	0	0	0	0	0	0	0	0	0	0	0	0	0	0	0	0	0	0	0	0	0	0	0	0	0	0	0	0	0	0	0	0	0	0	0	0	0	0	0	0	0	0	0	0	0	2.47951e-05
CASSPQGASTDTQYF	0	0	0	0	0	0	0	0	0	0	0	0	0.000104254	0	0	0	0	0	0	0	0	0	0	0	0	0	0	0	0	0	0	0	0	0	0	0	0	0	0	0	5.13963e-05	0	0	0	5.233e-05	0.000211573	0	0	0
CASSPQGYEQYF	0	0	0	0	0	0	0	0	0	0	0	0	0	0	0	0	0	0	0	0	0	0	0	0	0	0	0	0	0	0	0	0	0	0	0	0	0	0	0	0	3.42642e-05	0	0.000126157	0	0	0	0	0.000800223	0
CASSPRGSTDTQYF	0	0	0	0	0	0	0	0	0	0	5.41536e-05	0	0	6.79567e-05	0	0	0	0	0	0	0	0	0	0	0	0	0	0	0	0	0	0	0	0	0	0	0	0	0	0	0	0	0	0	0	0	0	0	0
CASSPSDTQYF	0	0	0	0	0	0	0	0	0.0004995	0	0	0	0	0	0	0	0	0	0	0	0	0	0	0	0	0	0	0	0	0	0	0	0	0	0	0	0	0	0	0	0	0	0	9.7281e-05	0	0	0	0	0
CASSPSGGTDTQYF	0	0	0.000311236	0	0	0	0	0	0	0	0	0	0	0	0	0	0	0	0	0	0.000145195	0	0	0	0	0	0	0	0	0.000590287	0	0	0	0	0	0	0	0	0	0	0	0	0	0	0	0	0	0	0
CASSPSYEQYF	0	0	0	0	0	0	0	0	0	0	0	0.000338744	0	0	0	0	0	0	0	0	0	0	0.000294031	0	0	0	0	0	0	0	0	0	0	0	0	0	0	0	0	0	0	0	0	0	0	0	0	0	0
CASSPTGELFF	0	0	2.48988e-05	0	0	0	0	0	0	0	0	0	0	0	0	0	0	0	0	0	0	0	0	0	0	0	0	0	0	0	0	0	0	0	0	0	0	0	0	0	0	0	0	0.000145921	0	0	0	0	0
CASSPTGNQPQHF	0	0	7.46965e-05	0	0	0	0	0	0	0	0	0	0	0	0	0	0	0	0	0	0	0	0	0	0	0	0	0	0	0	0	0	0	0	0	0	0	0	0	0	0	0	0	0	0	0	0.000124111	0	0
CASSQGGYEQYF	0	0	0	0.000134427	0	0	0	0	0	0	0	0.00019226	0	0	0	0	0	0	0	0	0	0	0	0	0	0	0	0	0	0	0	0	0	0	0	0	0	0	0	0	0	0	0	0	0	0	0	0	8.6783e-05
CASSQGMNTEAFF	0	0	0	0	0	0	0	0	0	0	0	0	0	0	0	0	0	0	0	0	0	0	0	0	0	0	0	0	0	0	0	0	0	0	0	0	0	0	0	0	0	0	0	0	5.233e-05	0	0	0.000313131	0
CASSRDRQETQYF	0	0	4.97977e-05	0	0	0	0	0.000308223	0	0	0	0	0	0.000118924	0	0	0	0	0	0	0	0	0	0	0	0	0	0	0	0	0	0	0	0	0	0	0	0	0	0	0	0	0	0	0	0	0	0	0
CASSRDSNQPQHF	0	0	0	0	0	0	0	0	0	0	0	0	0	0	0	0	0	0	0	0	0	0	0	0	0	0	0	0	0	0	0	0	0	0	0	0	0	0	0	0	6.85284e-05	0	0	0	0	0	0	0.000591469	0
CASSRGNTGELFF	0	0	0	0	0	0	0	0	0	0	0	0	0	0	0	0	0	0	0	0	0.000241992	0	0	0	0	0	0	0	0	0	0	0	0	0	0	0	0	0	0	0	0	0	5.0463e-05	0	0	0	0	0.000208754	0
CASSRNTGELFF	0	0	0	0	0	0	0.000485073	0	0	0	0	0	0	0	0	0	0	0	0	0	0	0	0	0	6.98747e-05	0	0	0	0	0	0	0	0	0	0	0	0	0	0	0	5.13963e-05	0	0	0	0	0	0	0.000313131	0
CASSRRETQYF	0	0	0	0	0	0	0	0	0	0	0	0	0	0	0	0	0	0	0	0	0	0	0	0	0	0	0	0	0	0.00269654	0	0	0	0	0	0	0	0	0	0	0	0	0.000100926	0	0	0	0	0.000173961	0
CASSRTGGEQYF	0	0	0	0.000448089	0	0	0	0	0	0	0	0	0	0	0	0	6.41859e-05	0	0	0	0	0	0	0	0	0	0	0	0	0	0	0	0	0	0	0	0	0	0.000146463	0	0	0	0	0	0	0	0	0	0
CASSRTGYEQYF	0	0	0.000124494	0	0	0	0	0	0	0	0	0	0	0	0	0	0	0	0	0	0	0	0	0	0	0	0	0	0	0	0	0	0	0	0	0	0	0	0.000227831	0	3.42642e-05	0	0	0	0	0	0	0	0
CASSSDYEQYF	0	0	0	0	0	0	2.93984e-05	0	0	9.843e-05	0.000135384	0	0	5.09675e-05	0	0	0	0	0	0	0	0	0	0	0	0	0	0	0	0	0	0	0	0	0	0	0	0	0	0	0	0	0	0	0	0	0	0	0
CASSSGGADTQYF	0	0	0	0	0	0	4.40975e-05	0	0	0	0	0	0	0	0	0	4.81394e-05	0	0	0	0	0	0	0	0	0	0	0	0	0	0	0	0	0	0	0	0	0	0	0	0	0	0	0	0	0	4.13702e-05	0	0
CASSSGLSTDTQYF	0	0	0	0	0	0	0	0	0	0	0	0	0	0	0	0	3.20929e-05	0	0	0	0	0	0	0	0	0	0	0	0	0	0	0	0	0	0	0	0	0	0	0	0	0	0	0	0	0	0	0	0.000309939
CASSSGQGSYNEQFF	0	0	0	0	0	0	0	0	0	0	0	0	0	0	0	0	0	0	0	0	0	0	0.000147016	0	0	0	0	0	0	0	0	0	0	0	0	0	0	0	0.000113916	0	0	0	0	0	0	0	0	0	0
CASSSGRSTDTQYF	0	0	0	0	0	0	0	0	0	0	0	0	0	0	0	0	0	0	0	0	0	0	0	0	0.000186333	0	0	0	0	0	0	0.00227337	0	0	0	0	0	0	0	0	0	0	0	0	0	0	0	0	0
CASSSGSTDTQYF	0	0	0	0	0	0	0	0	0	0	0	0	0	0	0	0	0	0	0	0	0	0	0	0	0	0	0	0	0	0	0	0	0	0	0	0	0	0	0	0	0	0	5.0463e-05	0	0	0	0	0	4.95903e-05
CASSSGTGGYEQYF	0	0	0	0	0	0	0	0	0.000384231	0	0	0	0	0	0	0	0	0	0	0	0	0	0	0	0	0	0	0	0	0	0	0	0	0	0	0	0	0	6.50946e-05	0	0	0	0	0	0	0	0	0	4.95903e-05
CASSSGTGSYEQYF	0	0	4.97977e-05	0	0	0	0	0	0	0	8.12304e-05	0	0	0	0	0	0	0	0	0	0	0	0	0	0	0	0	0	0	0	0	0	0	0	0	0	0	0	0	0	0	0	0	0	0	0	0	0	0
CASSSGYEQYF	0	0	0	0	0	0	0	0	0	0	0	0	0	0	0	0	0	0	0	0	0.000203274	0	0	0	0	0	0	0	0	0	0	0	0	0	0	0	0	0	0	0	0	0	0	0	0	0	0	0	0
CASSSGYGYTF	2.67033e-05	0.00011605	0	0	0	0	0	0	0	0	0	0	0	0	0	0	0	0	0	0	0	0	0	0	0	0	0	0	0	0	0	0	0	0	0	0	0	0	0	0	0	0	0	0	0	0	0	0	0
CASSSLAGGTDTQYF	0	0	0	0	0	0	0	0	0	0	0	0	0.000104254	0	0	0	0	0	0	0	0	0	0	0	0	0	0	0	0	0	0	0	0	0	0	0	0	0	0	0	0	0	0.000100926	0	0	0	0	0	0
CASSSNNEQFF	0	0	0	0	0	0	0	0	0	0	0	0	0	0.000135913	0	0	0	0	0	0	0	0	0	0	0	0	0	0	0	0	0	0	0	0	0	0	0	0	0	0	0	0	0	0	7.8495e-05	0	0	0	2.47951e-05
CASSSPYEQYF	0	0	0	0	0	0	0	0	0	0	0	0	0	0	0	0	0	0	0	0	0.000261352	0	0	0	0	0	0	0	0	0	0	0	0	0	0	0	0	0	0	0	0	0	0	0	0	0	0	0	2.47951e-05
CASSSQGNTEAFF	0	0	0	0	0	0	0	0	0	0	0	6.40867e-05	6.95024e-05	0	0	0	0	0	0	0	0	0	0	0	0	0	0	0	0	0	0	0	0	0	0.00020088	0	0	0	0	0	0	0	0	0	0	0	0	0	0
CASSSSGANVLTF	0	0	0	0	0.00145789	0	0	0	0	0	0	0	0	0	0	0	0	0	0	0	0	0	0	0	0	0	0	0	0	0	0	0	0	0	0	0	0	0	0	0	0	0	0	0	0	0.00011901	0	0	0
CASSSSGNTIYF	0	0	0	0	0	0	0	0	0.000307385	0	0	0	0	0	0	0	0	0	0	0	0	0	0	0	0	0	0	0	0	0	0	0	0	0	0	0	0	0	0	0	0.000188453	0	0	0	0	0	0	0	0
CASSSYYEQYF	0	0	0	0	0	0	0	0	0.000268962	0	0	0	0	0	0	0	0	0	0	0	0.000106477	0	0	0	0	0	0	0	0	0	0	0	0	0	0	0	0	0	0	0	0	0	0.000100926	0	0	0	0	0	0
CASSTGDTGELFF	0	0	0	0	0	0	0	0	0	0	0	0	0	0	0	0	0	0	0	8.15494e-05	0	0	0	0	0	0	0	0	0	0	0	0	0	0	0	0	0	0	0	0	0	0	0	0.000243202	0	0	0	0	0.000210759
CASSTSTDTQYF	9.34617e-05	0	0	0	0	0	0	0	0	0	0	0	0	0	0	0	0	0	0	0	0	0	0	0	0	0	0	0	0	0	0	0	0	0	0	0	0	0	0	0	0	0	0	0	0	0	0	0	0
CASSTSYEQYF	0	0	0	0	0	0	0	0	0.000461077	0	8.12304e-05	0	0	0	0	0	0	0	0	0	0	0	0	0	0	0	0	0	0	0	0	0	0	0	0	0	0	0	0	0	0	0	0.000100926	0	0	0	0	0	0
CASSVQGNYGYTF	0	0	0	0	0	0	0	0	0	0	0	0	0	0	0	0	3.20929e-05	0	0	0	0.000125836	0	0	0	0	0	0	0	0	0	0	0	0	0	0	0	0	0	0.000113916	0	0	0	0	0	0	0	0	0	0
CASSVSGANVLTF	4.0055e-05	0	0	0	0	0	0	0	0	0	0	0	0	0	0	0	0.00027279	0	0	0	0	0	0	0	0	0	0	0	0	0	0	0	0	0	0	0	0	0	0	0	0.000137057	0	0	0	0	0	0	0.000173961	0
CASSWGNTEAFF	0	0	0	0	8.79762e-05	0	0	0	0	0	5.41536e-05	0	0	0	0	0	0	0	0	0	0	0	0	0	0	0	0	0	0	0	0	0	0	0	0	0	0	0	0	0	0	0	0	0	0	0	0	0	0
CASSYAGNTEAFF	0	0	0	0	0	0	0	0	0.000153692	0	0	0	0	0	0	0	0	0	0	0	0	0	0	0	0	0	0	0	0	0	0	0	0	0	0	0	0	0	0	0	0	0	0	0	0.000130825	0	0	0	2.47951e-05
CASSYEGAQADTQYF	0	0	0	0	0	0	0	0	0	0	0	0	0	0.00273526	0.320125	0	0	0	0	0	0	0	0	0	0	0	0	0	0	0	0	0	0	0	0	0	0	0	0	0	0	0	0	0.000510725	0	0	0	0	0
CASSYGAYEQYF	0	0	0	0	0	0	0	0	0	0	0	0	0	0	0	0	0	0	0	0	0	0	0	0	0	0	0	0	0.000814879	0	0	0	0	0	0	0	0	0	0	0	0	0	0	0	7.8495e-05	0	0.000103425	0	3.71927e-05
CASSYGGSYEQYF	0	0	0	0	0	0	0.000602666	0	0	0	0	0	0	0	0	0	0	0	0	0	0	0	0	0	0	0	0	0	0	0	0	0	0	0	0	0	0	0	0	0	0	0	0	0	0.00015699	0	0.00384743	0	0
CASSYGGTEAFF	0	0	0	0	0	0	0	0	0.000153692	0	0	0	0	0	0	0	0	0	0	0	0	0	0	0	0	0	0	0	0	0	0	0	0	0	0	0.000491207	0	0	0	0	0.000119925	0	0	0	0	0	0	0	0
CASSYGPYEQYF	0	0	0	0.000134427	0	0	0	0	0	0	0	0	0	0	0	0	0	0	0	0	0	0	0	0	0	0	0	0	0	0	0	0	0	0	0	0	0	0	0	0	0	0	0	0	0	0	0	0	6.19878e-05
CASSYGQGNYGYTF	0	0	0	0	0	0	0	0	0	0	0	0	0	0	0	0	0	0	0	0	0	0	0	0	0	0	0	0	0	0	0	0	0	0	0	0	0	0	0	0	0	0.000660642	0	0	0	0	4.13702e-05	0	0
CASSYGTGGYEQYF	0.000360495	0	0	0	0	0	0	0	0	0	0	0	0	0	0	0	4.81394e-05	0	0	0	0	0	0	0	0	0	0	0	0	0	0	0	0	0	0	0	0	0	0	0	0	0	0	0	0	0	0	0	0
CASSYGTSGYEQYF	8.011e-05	0	0	0	0	0	0	0	0	0	0	0	0	0	0	0	0	0	0	0	0	0	0	0	0	0	0	0	0	0	0	0	0	0	0	0	0	0	0	0	0	0	7.56945e-05	0	0	0	0	0	0
CASSYNSGANVLTF	0	0	0	0.000268853	3.77041e-05	0	0	0	0	0.00135341	0	0	0	0	0	0	0	0	0	0	0	0	0	0	0	0	0	0	0	0	0	0	0	0	0	0	0	0	0	0	0	0	0	0	0	0	0	0	0
CASSYRENTEAFF	0	0	2.48988e-05	0	0	0	0	0	0	0	0	0	0	0	0	0	0	0	0	0	0	0	0	0	0	0	0	0	0	0	0	0	0	0	0	0	0	0	0	0	0	0	0	0	0	0	0	0	3.71927e-05
CASSYRETQYF	0	0	0	0	0	0	0	0	0	0	8.12304e-05	0	0	0	0	0	0	0	0	0	1.93594e-05	0	0	0	0	0	0	0	0	0	0	0	0	0	0	0	0	0	0	0	0	0	0	0	0.000287815	0	0	0	0
CASSYRGSGANVLTF	0	0	0	0	0	0	0	0	0	0	0	0	0.000104254	0.000288816	0	0	0	0	0	0	0	0	0	0	0	0	0	0	0	0	0	0	0	0	0	0	0	0	0	0	0	0	0	0	0	0	0	0	0
CASSYSETQYF	0	0	0	0	0	0	0	0	0	0	0	0	0.000417014	0	0	0	0	0	0	0	0	0	0.000147016	0.000648641	0	0	0	0	0	0	0	0	0	0	0	0	0	0	0	0	0	0	0	0	0	0	0	0	4.95903e-05
CASSYSGLAGIYNEQFF	2.67033e-05	0	0	0	0	0	0	0	0	0	0	0	0	0	0	0	0	0	0	0	0	0	0	0	0	0	0	0	0	0	0	0	0	0	0	0	0	0	0	0	0	0	0	0	5.233e-05	0	0.000124111	0	0
CASSYSGYEQYF	0	0	0	0	0	0	0	0	0	0	0	0	0	0	0	0	0	0	0	0	0	0	0	0	0	0	0.00128548	0	0	0	0	0	0	0	0	0	0	0	0	0	0	0	7.56945e-05	0	0	0	0	0	6.19878e-05
CASSYSNQPQHF	0	0	0	0	0	0	0	0	0	0	0	0	0	0	0	0	0	0	0	0	0	0	0	0	0	0	0	0	0	0	0	0	0	0	0	0	0	0	0	0	0	0	0	0	0	0	0	0	6.19878e-05
CASSYSNTGELFF	0	0	0	0	0	0	0.00136702	0	0	0	0	0	0	0	0	0	0	0	0	0	0	0	0	0	0	0	0	0	0	0	0	0	0	0	0	0	0	0	0	0	0	0	7.56945e-05	0	0	0	0.000268906	0	0
CASSYSRVYNEQFF	5.34067e-05	0	0	0	0	0	0	0	0	0	0	0	0	0.000118924	0	0	0	0	0	0	0	0	0	0	0	0	0	0	0	0	0	0	0	0	0	0	0	0	0	0	0	0	0	0	0	2.64466e-05	0	0	0
CASSYTDTQYF	0	0	0	0	0	0	0	0	0	0	0	0	0.000139005	0	0	0	0	0	0	0	0	0	0	0	0	0	0	0	0	0	0	0	0	0	0	0	0	0	0	0	0	0	0	0	0.000235485	0	0.000103425	0	0
CASTPTSGANVLTF	0	0	0	0	0	0	0	0	0	0	0	0	0	0	0	0	0.534235	0	0	0	0	7.36269e-05	0	0	0	0	0	0	0	0	0	0	0	0	0.00270275	0	0	0	0.310615	0	0	0	0	0	0	0	0	0	0
CATSRDSSGANVLTF	0	0	0	0	0	0	0	0	0	0	0	0	0	0	0	0	0	0	0	0.000611621	0	0	0	0	0	0	0	0	0	0	0	0	0	0	0	0	0	0	0	0	0	0	0.000151389	0.296804	5.233e-05	0	0	0	0
CAWSRDRPYGYTF	0	0	0	0	0	0	0	0	0	0	0	0	0	0	0	0	0	0	0	0	0	0	0	0	4.65831e-05	0	0	0.00171793	0	0	0	0	0	0	0	0	0	0	0	0	0	0	0	0	0	0	0	0	0
CSVGQDYGYTF	0	0	0	0	0	0	0	0	0	0.00199321	0.000324921	0	0	0	0	0	0	0	0	0	0	0	0	0	0	0	0	0	0	0	0	0	0	0	0	0	0	0	0	0	0	0	0	0	0	0.000132233	0	0	3.71927e-05
CSVSSGANVLTF	0	0	0	0	0	0	0	0	0	0	0	0	0	0.00815481	0	0.00134815	0	0.00260169	0	0	0	0	0	0	0.0124843	0	0	0	0	0	0	0	0	0	0	0	0	0	0	0	0	0	0	0	0	0	0	0	0
CAIRDSSGNTIYF	0	0	0	0	0	0	0	0	0	0	0	0	0	6.79567e-05	0	0	0	0	0	0	0	0	0	0	0	0	0	0	0	0	0	0	0	0	0	0	0	0	0	0.000180408	0	0	0	0	0	0	0	0	0
CASEGDIQYF	0	0	0	0	0	0	0	0	0	0	0	0	0	0	0	0	0.0130939	0	0	0	0	0	0	0	0	0	0	0	0	0	0	0	0	0	0	0	0	0	0.00608635	0	0	0	0	7.29607e-05	0	0	0	0	0
CASGSTDTQYF	0	0	0	0	0	0	0.000205789	0	0	0	0	0	0	6.79567e-05	0	0	0	0	0	0	0	0	0	0	0	0	0	0	0	0	0	0	0	0	0	0	0	0	0	0	0	0	0	0.000121601	0	0	0	0	0
CASGYNEQFF	0	0	0	0	0	0	0	0	0	0	5.41536e-05	0	0	0	0	0	0	0	0	0.00248726	0	0	0	0	0	0	0	0	0	0	0	0	0	0	0	0	0	0	0	0	0	0	0	0	0	0	0	0	0
CASMGQFNQPQHF	0	0	0	0	0	0	0	0	0	0	0.128182	1.83105e-05	0	0	0	0	0	0	0	0	0	0	0	9.26629e-05	0	0	0	0	0	0	0	0	0	0	0	0	0	0	0	0	0	0	0	0	0	0	0	0	0
CASNPTGSNQPQHF	0	0	0	0	0	0	4.40975e-05	0	0	0	0	0	0	0	0	0	0	0	0	0	0.000271032	0	0.000220523	0	0	0	0	0	0	0	0	0	0	0	0	0	0	0	0	0	0	0	0	0	0	0	0	0	0
CASNVAGGAYNEQFF	0	0	0	0	0	0	0	0	0	0	0	0	0	0.000322794	0	0	0	0.00579531	0	0	0	0	0	0	4.65831e-05	0	0	0	0	0	0	0	0	0	0	0	0	0	0	0	0	0	0	0	0	0	0	0	0
CASRAALEQFF	0	0	0	0	0	0	0	0	0	0	0	0	0	0.000220859	0	0	0.108362	0	0	0	0	0	0	0	0	0	0	0	0	0	0	0	0	0	0	0	0	0	0.170841	0	0	0	0	0	0	0	0	0	0
CASRASSGNTIYF	0.000173572	0	0	0	0	0	0	0	0	0	0	0	0	0	0	0	0	0	0	0	0	0	0	0	0	0	0	0	0	0	0	0	0	0	0	0	0	0	0	0	0	0	0	0	0	0	0	0	0
CASRATNEKLFF	0	0	0	0	0	0	0	0	0	0	0	0	0	0	0	0	0	0	0	0	0	0	0	0	0	0	0	0	0	0	0	0	0	0	0	0	0	0	0	0	0	0	0	0	7.8495e-05	0	0	0	0
CASRDRGYEQYF	0	0	0	0	0	0	0	0	0	0	0	0	0	0	0	0	0	0	0	0	0	0	0	0	0	0	0	0	0	0	0	0	0	0	0	0	0	0	0	0	3.42642e-05	0	0	0	0	2.64466e-05	0.000103425	0	0
CASRDRTNTGELFF	0	0	0	0	0	0	0	0	0	0	0	0	0	0	0	0	0	0	0	0	0	0	0	0	0	0	0	0	0	0	0	0	0	0	0	0	0	0	0.000130189	0	0	0	0	0	0	0	0	0	0.000235554
CASRDSSYEQYF	0	0	0	0.0025093	0	0	0	0	0	0	0	0	0	0	0	0	6.41859e-05	0	0	0	0	0	0	0	0	0	0	0	0	0	0	0	0	0	0	0	0	0	0	0	0	0	0	0	0	0	0	0	0
CASRGGGTDTQYF	0	0	0	0	0	0	0	0	0	0	0	0	0	0	0	0	0	0	0	0	0	0	0	0	0	0	0	0	0	0	0	0	0	0	0	0	0	0	0	0	0	0	0	0	0	0	0	0	0
CASRGPYEQYF	2.67033e-05	0	0	0	0	0	0	0	0	0	0	0	0	0	0	0	0	0	0	0	0	0	0	0	0	0	0	0	0	0	0	0	0	0	0	0	0	0	0	0.000865957	0	0	0	0	0	0	8.27404e-05	0	0
CASRGQETQYF	0	0	0	0	0	0	0	0	0	0	0	0	0	0	0	0	0	0	0	0	0	0	0	0	0	0	0	0	0	0	0	0	0	0	0	0	0	0	0	0	8.56604e-05	0	0	0	0.000235485	0	0	0	7.43854e-05
CASRGQGNTEAFF	5.34067e-05	0	0	0	0	0	7.34959e-05	0	0	0	0	0	0	0	0	0	0	0	0	0	0	0	0	0	0	0	0	0	0	0	0	0	0	0	0	0	0	0	0	0	0	0	0	0	5.233e-05	0	0	0	0
CASRGQGSYEQYF	0	0	0	0	0	0	0	0	0	0	0	0	0	0.000322794	0	0	0	0	0	0	0.000241992	0	0	0	0	0	0	0	0	0	0	0	0	0	0	0	0	0	0	0	0	0	0	0	0	0	0	0	0
CASRGQGTDTQYF	0	0	0	0	0	0	0.000146992	0	0	0	0	0	0.000173756	0	0	0	0	0	0	0	0	0	0	0	0	0	0	0	0	0	0	0	0	0	0	0	0	0	0	0	0	0	0	0	0	0	0	0	0
CASRGSAEQFF	0	0.126216	0	0	0	0	5.87967e-05	0	0	0	0	0	0	0	0	0	0	0	0	0	0	0	0	0	0.000116458	0	0	0	0	0	0	0	0	0	0	0	0	0	0	0	0	0	0	0	0	0	0	0	0
CASRGSYNEQFF	5.34067e-05	0	0	0	0	0	0	0	0	0	0	0	0	8.49459e-05	0	0	0	0	0	0	0	0	0	0	0	0	0	0	0.000191736	0	0	0	0	0	0	0	0	0	0	0	0	0	0	0	0	0	0	0	0
CASRGTSGYEQYF	0	0	0	0	0	0	0	0	0	0	0	0	0	3.39784e-05	0	0	0	0	0	0	0	0	0	0	0	0	0	0	0	0	0	0	0	0	0	0	0	0	0	0	0	0	0	0	0	0	0.000103425	0	0
CASRLAGDTQYF	0	0	0	0	0	0	0	0	0	0	0.000487382	0	0	0	0	0	0	0	0	0	0	0	0.000122513	0	0	0	0	0	0	0	0	0	0	0	0	0	0	0	0	0	0	0	0	0	0.000392475	0	0	0	0
CASRLAGETQYF	0	0	0	0	0	0	0	0	0	0	0	0	0	0	0	0	0	0	0	0	0	0	0	0	0	0	0	0	0	0	0	0	0	0	0	0	0	0	0	0	0	0	0.000151389	0	0	0	0	0.00121773	0
CASRLGGNTEAFF	0.000253682	0	0	0	0	0	0	0	0	0	0	0	0	0	0	0	0	0	0	0	0	0	0	0	0	0	0	0	0	0	0	0	0	0	0	0	0.000209849	0	0	0	0	0.000158554	0	0	0	0	0	0	0
CASRLSGANVLTF	0	0	0	0	0	0	0	0	0	0	0	0	0	0	0	0	0	0	0	0	0	0	0	0	0	0	0	0	0	0	0	0	0	0	0	0	0	0	0	0	0	0	0	0	0	0.000132233	0	0	0
CASRNSNQPQHF	0	0	0	0.000134427	0	0	0	0	0	0	0.000297845	0	0	0	0	0	0	0	0	0	0	0	0	0	0	0	0	0	0	0	0	0	0	0	0	0	0	0	0	0	0	0	0	0	0	5.28933e-05	0	0	0
CASRQAGETQYF	0	0	0	0	0	0	0	0	0	0	5.41536e-05	0	0	0	0	0	0	0	0	0	0	0	0	0	0	0	0	0	0	0	0	0	0	0	0	0	0	0	0	0	0	0	0	0	0	0	0	0.000869807	0.00146291
CASRQGNTEAFF	0	0	6.22471e-05	0	0	0	0	0	0	0	0	0	0	0	0	0	0	0	0	0	0	0	0	0	0	0	0	0	0	0	0	0	0	0	0	0	0	0	0	0	0	0	0	0	0	0	0	0.000173961	6.19878e-05
CASRRASGANVLTF	0	0	0	0	0	0	0	0	0	0	0.000189538	0	0	0.0222049	0	0	0	0	0	0	0	0	0	0	0.00195649	0	0	0	0	0	0	0	0	0	0	0	0	0	0	0	0	0	0	0	0	0	0	0	0
CASRRDRVNTGELFF	2.67033e-05	0	0	0	0.000477585	0	0	0	0	0	0	0	0	0	0	0	0	0	0	0	0	0	0	0	0	0	0	0	0	0	0	0	0	0	0	0	0	0	0	0	0	0	0	0.000218882	0	0	0	0	0
CASRRDTQETQYF	0	0	0	0	0	0	0	0	0	0	0	0	0	0	0	0	0	0	0	0	0	0	0	0	0	0	0	0	0	0	0	0.000355215	0	0	0	0	0	0	0	0	0	0	0	0	0	0.000105787	0	0	0.000123976
CASRRGNEQFF	4.0055e-05	0	0	0	0	0	2.93984e-05	0	0	0	0.000108307	0	0	0	0	0	0	0	0	0	0	0	0	0	0	0	0	0	0	0	0	0	0	0	0	0	0	0	0	0	0	0	0	0	0	0	0	0	0
CASRRSSYNSPLHF	0	0	0	0	0	0	0	0	0	7.38225e-05	0	0	6.95024e-05	0	0	0	0	0	0	0	0	0	0	0	0	0	0	0	0	0	0	0	0	0	0	0	0	0	0	0	0	0	0	0	0	0	0	0	0
CASRTGGSGANVLTF	0	0	0	0	0	0	0	0	0	0	0	0	0	0	0	0	6.41859e-05	0	0	0	0	0	0	0	0	0	0	0	0	0	0	0	0	0	0	0	0	0	9.76419e-05	0	0	0	0	0	0	0	0	0	0
CASRTGSYEQYF	0	0	2.48988e-05	0	0	0	0	0	0	0	0	0	0	0	0	0	0	0	0	0	0	0	0	0	0	0	0	0	0	0	0	0	0	0	0	0	0	0	0	0	0	0	0	0	0.000130825	0	0	0	0
CASRTGTANTGELFF	0	0	4.97977e-05	0	0	0	0	0	0	0	0	0	0	0	0	0	0	0	0	0	0	0	0	0	0	0	0	0	0	0	0	0	0	0	0	0	0	0	0	0	0.000171321	0	0.000100926	0	0	0	0	0	0
CASRTGTGNEKLFF	0	0	0	0	0	0	0	0	0	0	0	0	0	5.09675e-05	0	0	0	0	0	0	0	0	0	0	0	0	0	0	0	0	0	0	0	0	0	0	0	0	0	0	0	0	0	0	5.233e-05	0	0	0	0
CASRTSGEETQYF	0	0	0	0	0	0	0	0	0	0	0	0	0	0	0	0	0	0	0	0	0	0	0	0	0	0	0	0	0	0	0	0	0	0	0	0	0	0	0	0	0	0	0	0	0	0	0	0	4.95903e-05
CASRVSGANVLTF	0	0	0	0	0	0	0	0	0	0	0	0	0	0	0	0	0	0	0	0	0.000261352	0	0	0	0	0	0	0	0	0	0	0	0	0	0	0	0	0	0	0	0	0	0	0	0	0	0	0	3.71927e-05
CASSAGGNTEAFF	0	0	2.48988e-05	0	0	0	0	0	0	0	0	0	0	0	0	0	0	0	0	0	2.90391e-05	0	0	0	0	0	0	0	0	0	0	0	0	0	0	0	0	0	0	0	0	0	0	0	0	2.64466e-05	0	0	0
CASSAGGSGANVLTF	0	0	0	0	0	0	0.000161691	0	0	0	0	0	0	0	0	0	0	0	0	0.00570846	0	0	0	0	0	0	0	0	0	0	0	0	0	0	0	0	0	0	0	0	0	0	0	0	0	0	0	0	0
CASSAGGTEAFF	0	0	0	0	0	0	0	0	0.000345808	0	0	0	0	0	0	0	0	0	0	0	0	0	0	0	0	0	0	0	0	0	0	0	0	3.09847e-05	0	0	0	0	0	0	0	0	0	0	5.233e-05	0	0	0	0
CASSAGQGNTEAFF	0	0	0	0	0	0	0	0	0	4.9215e-05	0	0.000128173	0	0	0	0	0	0	0	0	0	0	0	0	0	0	0	0	0	0	0	0	0	0	0	0	0	0	0	0	0	0	0	0	0	0	0	0	0
CASSAQETQYF	0	0	0	0	0.000113112	0	0	0	0	0	0	0	0	0	0	0	0	0	0	0	0	0	0	0	0	0	0	0	0	0	0	0	0	0	0	0	0	0	0	0	0	0	0	0.000170242	0	0	0	0	0
CASSATDTQYF	0	0	0	0	0	0	0	0	0	0.000418328	0	0	0.000104254	0	0	0	0	0	0	0	0	0	0	0	0	0	0	0	0	0	0	0	0	0	0	0	0	0	0	0	0	0	0	0	0	0	0	0	0
CASSDGGATDTQYF	0	0	0	0	0	0.00536369	0	0	0	0	0	0	0	0	0	0	0	0	0	0	0	0	0	0	0	0	0	0	0	0	0	0	0	0	0	0	0	0	0	0	0	0	0	0	0	0	0	0	0
CASSDGGSGANVLTF	0	0	0	0	0	0	0	0	0	0.000738225	0	0	0	0	0	0	0	0	0	0	0	0	0	0	0	0	0	0	0	0	0	0	0	0	0	0	0	0	0	0	0	0	0	0	0	0	0	0	0
CASSDGTGGADTQYF	0	0	0	0	0	0	0	0	0	0	0	0	0	0	0	0	0	0	0	0	0	0	0	0	0	0	0	0	0	0	0	0	0	0	0	0.00173151	0	0	0	0	0	0	0	0	5.233e-05	0	0	0	0
CASSDGTGGTDTQYF	0	0	0	0	0	0	0	0	0	0	0	0	0	0	0	0	0	0	0	0	0.000154875	0	0	0	0	0	0	0	0	0	0	0	0	0	0	0	0	0	0	0	0	0	0	0.000121601	0	0	0	0	0
CASSDRGGYGYTF	0	0	7.46965e-05	0	0	0	0	0	0	0	0	0	6.95024e-05	0	0	0	0	0	0	0	0	0	0	0	0	0	0	0	0	0	0	0	0	0	0	0	0	0	0	0	0	0	0	0	0	0	0	0	4.95903e-05
CASSDRGNEQFF	0	0	0	0	0	0	0.00158751	0	0	0	0	0	0	0	0	0	0	0	0	0	0	0	0	0	0	0	0	0	0	0	0	0	0	0	0	0	0	0	0	0	0	0	0	0	0	0	0.000103425	0	0
CASSDRGTDTQYF	0	0	0	0	0	0	2.93984e-05	0	0	0	0	0	0	0	0	0	0	0	0	0	0	0	0	0	0	0	0	0	0	0	0	0	0	0	0	0	0	0	0	0	0	0	0	0	0	0	0	0	0
CASSDSDNTEAFF	0	0	0	0	0	0	0	0	0	0	0	0	0	0	0	0	0	0	0	0	0	0	0	0	0	0	0	0	0	0	0	0	0	0	0	0	0	0	0	0	0	0	0	0	7.8495e-05	0	0	0	0
CASSDSNTGELFF	8.011e-05	0	0	0	0	0	0	0	0	0	0	0.000411986	0	0	0	0	0	0	0	0	0	0	0	0	0	0	0	0	0	0	0	0	0	0	0	0	0	0	0	0	0	0	0	0	0	0.000211573	0	0	0
CASSDSRGGTDTQYF	0	0	0	0	0	0	0	0	0	0	0	0	0	0	0	0	0	0	0	0	0	0	0	0	0	0	0	0	0	0	0	0	0	0	0	0	0	0	0	0	0	0	0	0	5.233e-05	0	0	0	0
CASSDSSGGANEQFF	0	0	0	0	0	0	0	0	0	0	0	0	0	0	0	0	0	0	0	0	6.77579e-05	0	0	0	0	0	0	0	0	0	0	0	0	0	0	0	0	0	0	0	0	0	5.0463e-05	0	0	0	0	0	0
CASSDSSGGYNEQFF	0	0	0	0	0	0	0	0	0	0.00157488	0	0	0	0	0	0	0	0	0	0	0	0	0	0	0	0	0	0	0	0	0	0.000284172	0	0	0	0	0	0	0	0	0	0	0	0	0	0	0	0	0
CASSDSSTDTQYF	0	0	0	0	0	0	0	0	0	0	0	0	0	0	0	0	0	0	0	0	0	0	0	0	0	0	0	0	0	0	0	0	0	0	0	0	0	0	0	0	0	0	0	0	0	0	8.27404e-05	0	0
CASSDSSYEQYF	0	0	0.000149393	0	0	0	0	0	0	0	0	0	0	0	0	0	0	0	0	0	0	0	0	0	0	0	0	0	0	0	0	0	0	0	0	0	0	0	0	0	0	0	0	0	0	3.96699e-05	0	0.000347923	0
CASSDSTDTQYF	0	0	0	0	0	0	0	0	0	0	0	0	6.95024e-05	0	0	0	0	0	0	0	0	0	0	0	0	0	0	0	0	0	0	0	0	0	0	0	0	0	0	0	0	0	0	0	0.00020932	0	0	0	0
CASSDSTSGGADTQYF	0	0	0	0	0	0	0	0	0	0	0	0	0	0	0	0	0	0	0	0	0	0	0	0	0	0	0	0	0	0	0	0	0	0	0	0	0	0	0	0	0	0	7.56945e-05	0	0.000392475	0	0	0	0
CASSDSTSTGELFF	0	0	0	0	0	0	0	0	0	0	0	0	0	0	0	0	0	0	0	0	0	0	0	0	0	0	0	0	0	0	0	0	0	0	0	0	0	0	0	0	0	0	0	0	0	0	0	0	2.47951e-05
CASSDTSGGANEQFF	0	0	0	8.96178e-05	0	0	0	0	0	0	0	0	0	0	0	0	3.20929e-05	0	0	0	0	0	0	0	0	0	0	0	0	0	0	0	0	0	0	0	0	0	0.000211558	0	0	0	0	0	0	0	0	0	0
CASSEAGTGGYEQYF	0	0	0	8.96178e-05	0	0	0	0	0	0.00019686	0	0	0	0	0	0	0	0	0	0	0	0	0	0	0	0	0	0	0	0	0	0	0	0	0	0	0	0	0	0	0	0	0.000100926	0	0	0	0	0	0
CASSEDGMNTEAFF	0	0	0	0	0	0	0	0	0	0	0	0	0	0	0	0	0	0.000206484	0.000250585	0	0	0	0	0	0	0	0.00033389	0	0	0	0	0	0	0	0	0	0	0	0	0	0	0	0	0	0	0	0	0	0
CASSEEGAGANVLTF	0	0	0	0	0	0	0	0	0	0	0	0	0	0	0	0	0	0	0	0	0	0	0	0	0	0	0	0	0	0.00183794	0	0	0	0	0	0	0	0	0	0	0	0	0	7.29607e-05	0	0	0	0	0
CASSEGETQYF	0	0	0	0.000492898	0	0	0	0	0	0	0	0	0	0	0	0	0	0	0	0	0	0	0.000147016	0	0	0	0	0	0	0	0	0	0	0	0	0	0	0	0	0	0	0	0	0	0	0	0	0	4.95903e-05
CASSELAGSYNEQFF	0.000293737	0	0	0	0	0	2.93984e-05	0	0	0	0	0	0	0	0	0	0	0	0	0	0	0	0	0	0	0	0	0	0	0	0	0	0	0	0	0	0	0	0	0	0	0	0	0	0	0	0	0	0
CASSETSGGADTQYF	0	0	0	0	0	0	0	0	0	0	0	0.000631712	0	0	0	0	0	0	0	0	0.000251672	0	0	0	0	0	0	0	0	0	0	0	0	0	0	2.45604e-05	0	0	0	0	0	0	0	0	0	0	0	0	0
CASSETSGSTDTQYF	0	0	0	0	0	0	0	0	0	0	0	0	0	0	0	0	0	0	0	0	0	0	0	0	0	0	0	0	0	0	0	0	0	0	0	0	0	0	0	0	0	0	0.000126157	0	0	6.61166e-05	0.000103425	0	0
CASSEVGTDTQYF	0	0	0	0	0	0	0	0	0	0	0	0	0	0	0	0	0	0	0	0	0	0	0	0	0	0	0	0	0	0	0	0.000532822	0	0	0	0.00227183	0	0	0	0	0	0	0	0	0	0	0	0	0
CASSFDRGYGYTF	0	0	0	0	0	0	0	6.16447e-05	0	0.00029529	0	0	0	0	0	0	0	0	0	0	0	0	0	0	0	0	0	0	0	0	0	0	0	0	0	0	0	0	0	0	0	0	0	0	7.8495e-05	0	0	0	0
CASSFDTEAFF	0	0	0	0	0	0	0	0	0	0	0	0	0	0	0	0	0	0	0	0	0.000106477	0	0	0	0	0	0	0	0	0	0	0	0	0	0	0	0	0	0	0	0	0	0	0	5.233e-05	0	0	0	7.43854e-05
CASSFGETQYF	0	0	0	0	0	0	0	0	0	0	0.000135384	0	0	0	0	0	0	0	0	0	0	0	0	0	0	0	0	0	0	0.000952509	0	0	0	0	0	0	0	0	0	0	0	0	0	0.000218882	0	0	0	0	0
CASSFGGGNQPQHF	0	0	0	0	0	0	0	0	0	0	0	0	0	0	0	0	0	0	0	0	0	0	0	0	0	0	0	0	0	0	0	0	0	0	0	0	0	0	0.00017901	0	0	0	0	4.86405e-05	0	0	0	0	0
CASSFGGQETQYF	0	0	0	0	5.02721e-05	0	0	0	0	0	0	0	0	0	0	0	0	0	0	0	0	0	0	0	0	0	0	0	0	0	0	0	0	0	0	0	0	0	0	0	0	0	0	0	0	0	0	0	9.91805e-05
CASSFGGTDTQYF	0	0	0	0	0	0	0	0	0	0	0	0	0.000139005	0	0	0	0	0	0	0	0	0	0	0	0	0	0	0	0	0	0	0	0	0	0	0	0	0	0	0	0	0	0	0	0	0	0	0	0.000111578
CASSFGIQETQYF	0	0	0	0	0	0	0	0	0	0	0.000162461	0	0	0	0	0	0	0	0	0	0	0	0	0	0	0	0	0	0	0	0	0	0	0.000480263	0	0	0	0	0	0	0	0	0	0	0	0	0	0	0
CASSFGNTEAFF	2.67033e-05	0	0	0	0	0	0	0	0	0	0.000243691	0	0	0	0	0	0	0	0	0	0	0	0	0	0	0	0	0	0	0	0	0	0	0	0	0	0	0	0	0	0	0	0	0	0	0	0	0	0
CASSFGQGSYEQYF	0	0	0	0	0	0	0	0	0	0	8.12304e-05	0	0	0	0	0	0	0	0	0	0	0	0	0	0	0	0	0	0	0	0	0	0	0	0	0	0	0	0	0	0	0	0	0	0	0	0	0	8.6783e-05
CASSFGRGNTEAFF	0	0	0	0	0	0	0	0	0	0	0	0	0	0	0	0	0	0	0	0	0	0	0	0	0	0	0	0	0	0	0	0	0	0	0	0	0	0	0	0	0	0	0	0	0	0	0	0	0
CASSFGSSYNEQFF	0	0	0	0	0	0	0	0	0	0	0.000595689	0	0	0	0	0	0	0	0	0	0	0	0	0	0	0	0	0	0	0	0	0	0	0.000108446	0	0	0	0	0	0	0	0	0	0	5.233e-05	0	0	0	0
CASSFGSYEQYF	0	0	0	0	2.5136e-05	0	0	0	0	0	0	0	0	0	0	0	0	0	0	0	0	0	0	0	0	0	0	0	0	0	0	0	0	0	0	0	0	0	0	0	0	0	0	0	0	0	0	0	2.47951e-05
CASSFGTDSNQPQHF	0	0	9.95954e-05	0	0	0	0	0	0	0	0	0	0	0	0	0	0	0	0	0	0.000145195	0	0	0	0	0	0	0	0	0	0	0	0	0	0	0	0	0	0	0	0	0	0	0	0	0	0	0	0
CASSFGTGELFF	0	0	0	0	0	0	0	0	0	0	0	0	0	0	0	0	0	0	0	0	0	0	0	0	0	0	0	0	0	0	0	0	0	0	0	0	0	0	0	0	0	0	0	0	0	0	0	0	6.19878e-05
CASSFGTGGTGELFF	0	0	0	0	0	0	0	0	0	0	0	0	0	0	0	0	0	0	0	0	0	0	0	0	0	0	0	0	0	0	0	0	0	0	0	0	0	0	0	0	0	0	0	9.7281e-05	0	0	4.13702e-05	0	0
CASSFGTGNTEAFF	0	0	0	0	0	0	0	0	0	0	0	0	6.95024e-05	0	0	0	0	0	0	0	0	0	0	0	0	0	0	0	0	0	0	0	0	0	0	0	0	0	0	0	0	0	5.0463e-05	0	0	0	0	0	0
CASSFGTGVNEQFF	0	0	0	0	0	0	0	0	0	0	0	0	0	0	0	0	0.000112325	0	0	0	0	0	0	0	0	0	0	0	0	0	0	0	0	0	0	0	0.000223839	0	9.76419e-05	0	0	0	0	0	0	0	0	0	0
CASSFKETQYF	0	0	0	0	0	0	5.87967e-05	0	0	0	0	0	0	0	0	0	0	0	0	0	0	0	0	0	0	0	0	0	0	0	0	0	0	0	0	0	0	0	0	0	0	0	0	0	0	2.64466e-05	0	0	0
CASSFLGGELFF	0	0	0	0	0	0	0	0	0	0	0	0	0	0	0	0	0	0	0	0	0	0	0	0	0	0	0	0	0	0	0	0	0	0	0	0	0	0	3.25473e-05	0	0.000462566	0	0	0	0	0	0	0	0
CASSFLGTDTQYF	0	0	0	0	0	0	0	0	0	0	0	0	6.95024e-05	0	0	0	0	0	0	0	0	0	0	0	0	0	0	0	0	0	0	0	0	0	0	0	0	0	0	0	0	0	0	0	0	0	0	0	0
CASSFNNEQFF	2.67033e-05	0	0	0	0	0	0	0	0	0	0	0	0	0	0	0	0	0	0	0	0	0	0	0	0	0	0	0	0	0	0	0	0	0	0	0	0	0	0	0	0	0	0	0	0	5.28933e-05	0	0	0
CASSFNTEAFF	0	0	3.73483e-05	0	0	0	0	0	0	0	0	0	0	0	0	0	0	0	0	0	0	0	0	0	0	0	0	0	0	0	0	0	0	0	0	0	0	0	0	0	0	0	0	0	0	0	0	0	6.19878e-05
CASSFNTGELFF	0	0	0	0	0	0	0	0	0	0	0	0	0.000104254	0	0	0	0	0	0	0	0	0	0	0	0	0	0	0	0	0	0	0	0	0	0	0	0	0	0	0	0	0	0	0	0	0	0.000124111	0	0
CASSFPGYGYTF	0	0	0	0	0	0	0	0	0	0	0	0	0	0.00020387	0	0	0	0	0	0	0	0	0	0	0	0	0	0	0	0	0	0	0	0	0	0	0	0	0	0	0	0	0	0	0	0	0	0	0
CASSFQGTDTQYF	0	0	0	0	6.28401e-05	0	0	0	0	0	0	0	6.95024e-05	0	0	0	0	0	0	0	0	0	0	0	0	0	0	0	0	0	0	0	0	0	0	0	0	0	0	0	0	0	0	0	0	0	0	0	0
CASSFRANYGYTF	0	0	0	0	0	0	0	0	0	0	0	0	0	0	0	0	0	0	0	0	0	0	0	0	0	0	0	0	0	0	0	0	0	0	0	0	0	0	0	0	0	0	0	0	0	2.64466e-05	0	0	3.71927e-05
CASSFRDTQYF	0	0	0	0	0.00103058	0	0	0	0	0	0	0	0	0	0	0	0	0	0	0	0.00030975	0	0	0	0	0	0	0	0	0	0	0	0	0	0	0	0	0	0.000113916	0	0	0	0	0	0	0	0	0	0
CASSFRGETQYF	0.000307088	0	0	0	0	0	0	0	0	0	0	0	0	0	0	0	0	0	0	0	0	0	0	0	0	0	0	0	0	0	0	0	0	0	0	0	0	0	0	0	0	0	0	0	0	0	0	0	0
CASSFSDTQYF	0	0	0	0	0	0	0	0	0	0	0	0	0	0	0	0	0	0	0	0	0	0	0	0	0	0	0	0	0	0	0	0	0	0	0	0	0	0	0	0	0	0	0	0	0	0	4.13702e-05	0	3.71927e-05
CASSFSGANVLTF	0	0	0	0	0	0	0.00054387	0	0	0	0	0	0	0	0	0	0	0	0	0	0	0	0	0	6.98747e-05	0	0	0	0	0	0	0	0	0	0	0	0	0	0	0	5.13963e-05	0	0	0	0	0	0	0	0
CASSFSGGAYNEQFF	0	0	0	0	0	0	0.000102894	0	0	0	0	0	0	0	0	0	0	0	0	0	4.83985e-05	0	0	0	0	0	0	0	0	0	0	0	0	0	0	0	0	0	0	0	0	0	0	0	0	0.000171903	0	0	0
CASSFSGGEQYF	0	0	0	0	0	0	0	0	0.000653193	0	0	0	0	0	0	0	0.000112325	0	0	0	0	0	0	0	0	0	0	0	0	0	0	0	0	0	0	0	0	0	0	0	0	0	0	0	0	0	0	0	0
CASSFSGNTEAFF	0	0	0	0	0	0	0	0	0	0	0	0	0	0	0	0	0	0	0	0	0	0	0	0	0	0	0	0	0	0	0	0	0	0	0	0	0	0	0	0	0	0	0	0	0	0	4.13702e-05	0	0
CASSFSGSSYEQYF	0	0	6.22471e-05	0	0	0	0	0	0	0	0	0	0	0	0	0	0	0	0	0	0	0	0	0	0	0	0	0	0	0	0	0	0	0	0	0	0	0	0	0	0	0	0	0	5.233e-05	0	0.000144796	0	0
CASSFSGVETQYF	0	0	0	0	0	0	0	0	0	0	0	0	0	0	0	0	0	0	0	0	0	0	0	0	0	0	0	0	0	0	0	0	0	0	0	0	0	0	0	0	3.42642e-05	0	0	0	0	0	0	0	0
CASSFSLNTEAFF	0	0	0	0	0	0	0	0	0	0	0	0	0	0	0	0	0	0	0	0	0	0	0	0	0	0	0	0	0	0	0	0	0	0	0	0	0	0	0	0	0	0	7.56945e-05	0	0	5.28933e-05	0	0	0
CASSFSSYEQYF	0	0	0	0	0	0	0	0	0	0	5.41536e-05	0	0	0	0	0	0	0	0	0	0	0	0	0	0	0	0	0	0	0	0	0	0	0	0	0	0	0	0	0	0	0	0	0	0	0	0	0	0
CASSFSYEQYF	0	0	6.22471e-05	0	0	0	0	0	0	0	0	0	0	0	0	0	0	0	0	0	0	0	0	0	0	0	0	0	0	0	0	0	0	0	0	0	0	0	0	0	0	0	0	0	0	2.64466e-05	0	0	0
CASSFTGSETQYF	0	0	0	0	0	0	0	0	0	0	0	0	0	0	0	0	0	0	0	0	0	0	0	0	0	0	0	0	0	0	0	0	0	0	0	0	0	0	0	0	0	0	0	0	0.00047097	0	0	0.000730638	0
CASSFTNTEAFF	0	0	0	0	8.79762e-05	0	0	0	0	0	0	0	0	0	0	0	0	0	0	0	0	0	0	0	0	0	0	0	0	0	0	0	0	0	0	0	0	0	0	0	0	0	0	0	0	0	0	0	0
CASSFTSGSTDTQYF	0	0	0	0	0	0	0.000499772	0	0	0	0	0	0	0	0	0	0	0	0	0	0	0	0	0	0	0	0	0	0	0	0	0	0	0	0	0	0	0	0	0	8.56604e-05	0	0	0	0	0	0	0	0
CASSFYNEQFF	0	0	0	0	0	0	0	0	0	0	0	0	0	0	0	0	0	0	0	0	0	0	0	0	0	0	0	0	0	0	0	0	0	0	0	0	0	0	0	0	0	0	0	0	0	3.96699e-05	0	0	0
CASSFYYEQYF	0	0	0	0	0	0	0	0	0	0	0	0	0.000278009	0	0	0	0	0	0	0	0	0	0	0	0	0	0	0	0	0	0	0	0	0	0	0	0	0	0	0	0	0	7.56945e-05	0	0	0	0	0	0
CASSGGGETQYF	0	0	0	0	0	0	0	0	0	0	0	0	0.000208507	0.00020387	0	0	0	0	0	0	0	0	0	0	0	0	0	0	0	0	0	0	0	0	0	0	0	0	0	0	0	0	0	0	0	0	0	0	0
CASSGGNQPQHF	0	0	0.00788049	0	0	0	0	0	0	0	5.41536e-05	0	0	0	0	0	0	0	0	0	0	0	0	0	0	0	0	0	0	0	0	0	0	0	0	0	0	0	0	0.000541223	0	0	0	0	0	0	0	0	0
CASSGGQGGNQPQHF	0	0	0	0	0	0	0	0	0	0	0	0	0	0	0	0	0.000433255	0	0	0	0	0	0	0	0	0	0	0	0	0	0	0	0	0	0	0	0	0	0.000390568	0	0	0	0	0	0	0	0	0	0
CASSGGTSGSYEQYF	0	0	0	0	0	0	0	0	0	0	0	0	6.95024e-05	0	0	0	0	0	0	0	0	0	0	0	0	0	0	0	0	0	0	0	0	0	0	0	0	0	0	0	0	0	0	0	0	0	0.000186166	0	0
CASSGLAGDTGELFF	0	0	0	0	0	0	0	0	0	0.00039372	0	0	0	0	0	0	0	0	0	0	0	0	0	0	0	0	0	0	0	0	0	0	0	0	0	0	0	0	0	0	0	0	0	0	0	0	0	0	0
CASSGLAGGTDTQYF	0	0	0	0	0	0	0	0	0	0	0	0	0	0	0	0	0	0	0	0	0	0	0	0	0	0	0	0	0	0	0	0	0	0	0	0	0	0	0	0	0	0	0	0	0.00010466	0	0	0	0
CASSGLAGGYNEQFF	0	0	0	0	0	0	0	0	0	0	0	0	0	0	0	0	0	0	0	0.000163099	0	0	0	0	0	0	0	0	0	0	0	0	0	0	0	0	0	0	0	0	0	0	0	0	0.010152	0	0	0	0
CASSGRDRPYEQYF	0	0	0	0	0	0	0	0	0	0	0	0	0	0	0	0	0	0	0	0	1.93594e-05	0	0	0	0	0	0	0	0	0	0	0	0	0	0	0	0	0	0	0	5.13963e-05	0	0	0	0	0	0	0	0
CASSHGGYEQYF	0	0	0.000248988	0	0	0	0	0	0	0	0	0	0	0	0	0	0	0	0	0	0	0	0	0	0	0	0	0	0	2.68312e-05	0	0	0	0	0	0	0	0	0	0	0	0	0.000151389	0	0	0	0	0	0
CASSHGTSGNNEQFF	0	0	0	0	0	0	0	0	0	0	5.41536e-05	0	0	0	0	0	0	0	0	0	0	0	0	0	0	0	0	0	0	0	0	0	0	0	0	0	0.000391718	0	0	0	0	0	0	0	0.00010466	0	0	0	0
CASSHRGAGELFF	0	0	0	0	0	0	0	0	0	0	0	0	0	0	0	0	3.20929e-05	0	0	0	0	0	0	0	0	0	0	0	0	0	0	0	0	0	0	0	0	0	3.25473e-05	0	0	0	0	9.7281e-05	0	0	0	0	0
CASSIGGQPQHF	0	0	0	0	0	0	0	0	0	0	0	0	0	0	0	0	0	0	0	0	0	0	0	0	0	0	0	0	0	0	0	0	0	0	0	0	0	0	0	0	0	0	0	0	0	7.93399e-05	0	0	6.19878e-05
CASSIGQNNEQFF	0	0	0	0	0	0	0	0	0	0	0	0	0	0.000305805	0	0	0.00131581	0	0	0	0	0	0	0	0	0	0	0	0	0	0	0	0	0	0	0	0	0	0.00107406	0	0	0	0	0	0	0	0	0	0
CASSIGRGQETQYF	0	0	0	0	0	0	0	0	0	0	0.000108307	0	0	0	0	0	0	0	0	0	0	0	0	0	0	0	0	0	0	0	0	0	0	0	0	0	0	0	0	0	0	0	0	0	0	0	0	0	0
CASSIGTANTEAFF	0	0	0	0	0	0	0	0	0	0	0	0	0.000139005	0	0	0	0	0	0	0	0	0	0	0	0	0	0	0	0	0	0	0	0	0	0	0	0	0	0	0	0	0	0	0	0	9.25632e-05	0	0	0
CASSIGTSGSYEQYF	0	0	0	0	0	0	0	0	0	0	5.41536e-05	0	0.000104254	0	0	0	0	0	0	0	0	0	0	0	0	0	0	0	0	0	0	0	0	0	0	0	0	0	0	0	0	0	0	0	0	0	0	0	0
CASSIMNTEAFF	0	0	0	0	0	0	0	0	0	0	0	0	0	0	0	0	0	0	0	0	0	0	0	0	0	0	0	0	0	0	0	0	0	0	0	0	0	0	0	0	0	0	0	0	0	0	0	0	0
CASSINTEAFF	0	0	0	0	0	0	0	0	0	0	0	0	0	0	0	0	0	0	0	0	0	0	0	0	0	0	0	0	0	0	0	0	0	0	0	0	0	0	0	0	0	0	0	0	0	0	0	0	0
CASSIQGGSYEQYF	0	0	0	0	0	0	0	0	0	0	0	0	0	0	0	0	0	0	0	0	0	0	0	0	0	0	0	0	0	0	0	0	0	0	0	0	0	0	0	0	0	0	0	0	0	0	0.000165481	0	0
CASSIQGSGANVLTF	0	0	0	0	0	0	0	0	0	0	0	0	0	8.49459e-05	0	0	0	0	0	0	0	0	0	0	0	0	0	0	0	0	0	0	0	0	0	0	0	0	0	0	0	0	0	0	0	0	0	0	0
CASSIQGTDTQYF	0	0	0	0	0	0	0	0	0	0	0	0	0	0	0	0	0	0	0	0	0	0	0	0	0	0	0	0	0	0	0	0	0	0	0	0	0	0	0	0	0	0	0	0	0	0.00023802	0	0	0
CASSIRSTGELFF	0	0	0	0	0	0	2.93984e-05	0	0	0	0	0	0	0	0	0	6.41859e-05	0.00498314	0	0	0	0	0	0	0	0	0	0	0	0	0	0	0	0	0	0	0	0	0	0	0	0	0	0	0	0	0	0	0
CASSISNQPQHF	6.67583e-05	0	0	0	0	0	0	0	0	0	8.12304e-05	0	0	0	0	0	0	0	0	0	0	0	0	0	0	0	0	0	0	0	0	0	0	0	0	0	0	0	0	0	0	0	0	0	7.8495e-05	0	0	0	0
CASSISRNTGELFF	0	0	0	0	0	0	0	0	0	0	0	0	0	0	0	0	0	0	0	0	0	0	0	0	0	0	0	0	0	0.00460156	0	0	0	0	0	0	0	0	0	0	0	0	5.0463e-05	0	0	0	0	0	0.000161168
CASSIWTGDQPQHF	0	0	0	0.000268853	0	0	0	0	0	0	0	0	0	0	0	0	0	0	0	0	0.000203274	0	0	0	0	0	0	0	0	0	0	0	0	0	0	0	0	0	0	0	0	0	0	0	0	0	0	0	0
CASSLAAGNGYTF	0	0	0	0	0	0	0	0	0	0	0	0	0	0	0	0	0	0	0.000167056	0.00171254	0	0	0	0	0	0	0	0	0	0	0	0	0	0	0	0	0	0	0	0	0	0	0	0	0	0.139599	0	0	0
CASSLAEGLGYEQYF	0	0	0	0	0	0	0	0	0	0	0	0	0	0	0	0	0	0.000688279	0	0	0	0	0	0	0	0	0	0	0	0	0	0	0	0	0	0	0	0	0	0	0.0598595	0	0	9.7281e-05	0	0	0	0	0
CASSLAGEETQYF	0	0	0	0	0	0	0	0	0	0	0.000189538	0	0	0	0	0	0	0	0	0	0.000145195	0	0	0	0	0	0	0	0	0	0	0	0	0	0	0	0	0	0	0	0	0	0	0	0	0	0	0	0
CASSLAGGADTQYF	0	0	0	0	0	0	0	0	0	0	0	0	0	0	0	0	0	0	0	0	0	0	0	0	0.000163041	0	0	0	0	0	0	0	0	0	0	0	0	0	0	0	0	0	0	7.29607e-05	0	0	0	0	0
CASSLAGGGNQPQHF	0	0	0	0	0	0	0	0	0	0	0	0	6.95024e-05	0	0	0	0	0	0	0	0	0	0	0	0	0	0	0	0	0	0	0	0	0	0	0	0	0	0	0	0	0	5.0463e-05	0	5.233e-05	0	0	0	0
CASSLAGGNTEAFF	0	0	0	0	0	0	0	0	0	0	0	0	0	0	0	0	0	0	0	0	0	0	0	0	0	0	0	0	0	0	0	0.000674908	0	0	0	0.00120346	0	0	0	0	0	0	0	0	0	0	0	0	2.47951e-05
CASSLAGGPYNEQFF	0	0	0	0	0	0	0	0	0	0	0	0	0	0	0	0	0	0	0	0	0.000764696	0	0	0	0	0	0	0	0	0	0	0	0	0	0	0	0	0	0	0	0	0	0	0	0	0	0	0	0
CASSLAGGQETQYF	0	0	0	0	0	0	0	0	0	0	0	0	0	0	0	0	0	0	0	0	0	0	0	0	0	0	0	0	0	0	0	0	0	0	0	0	0	0	0	0	0	0	0	0	0	3.96699e-05	6.20553e-05	0	0
CASSLAGGSTDTQYF	0	0	0	0	0	0	0	0	0	0	0	0	0	0.000101935	0	0	0	0	0	0	1.93594e-05	0	0	0	0	0	0	0	0	0	0	0	0	0	0	0	0	0	0	0	0	0	0	0	0	0	0	0	0
CASSLAGGTEAFF	2.67033e-05	0	0	0	2.5136e-05	0	0	0	0	0	0	0	0	0	0	0	0	0	0	0	0	0	0	0	0	0	0	0	0	0	0	0	0	0	0	0	0	0	0	0	0	0	0	0	0	0	0	0	0
CASSLAGGYNEQFF	0	0	0	0	3.77041e-05	0	0	0	0	0	0.000162461	0	0	0	0	0	4.81394e-05	0	0	0	0	0	0	0	0	0	0	0	0	0	0	0	0	0	0	0	0	0	0	0	0	0	0	0	0	0	0	0	0
CASSLAGLSYEQYF	0	0	4.97977e-05	0	0	0	0	0	0	0	0	0	0	0	0	0	0.000112325	0	0	0	0	0	0	0	0	0	0	0	0	0	0	0	0	0	0	0	0	0	0	0	0	0	0	0	0	0	0	0.000139169	0
CASSLAGNEQFF	0	0	0	0	0	0	0	0	0	0	0	0	0	0	0	0	0	0	0	0	0	0	0	0	0	0	0	0	0	0	0	0	0	0	0	0	0	0	0	0	0	0	0	0	0	0	0	0	0.000185963
CASSLAGPGELFF	0	0	0	0	0	0	0	0	0	0	0	0	0	0	0	0	0	0	0	0	0	0	0	0	0	0	0	0	0	0	0	0	0	0	0	0	0	0	0	0.000541223	0	0	0	0	0	0	0	0	3.71927e-05
CASSLAGPYNEQFF	0	0	0	0	0	0	0	0	0	0	0	0	0	0	0	0	0	0	0	0	5.80782e-05	0	0	0	0	0	0	0	0	0	0	0	0	0.000387309	0	0	0	0	0	0	0	0	0	0	0	0	0	0	0
CASSLAGRETQYF	0	0	0	0	0	0	0	0	0	0	0	0	0	0.00020387	0	0	0	0	0	0	0	0	0	0	0	0	0	0	0	0	0	0	0	0	0	0	0	0	0	0	0	0	0	0	0	0	0	0	0.000297542
CASSLAGSHEQYF	0	0	0	0	0	0	0	0	0	0	0	0	0	0	0	0	0	0	0	0	0	0	0	0	0.000139749	0	0	0	0	0	0	0	0	0	0	0	0	0	0	0	5.13963e-05	0	0	0	0	0	0	0	0
CASSLAGSYGYTF	0	0	0	0	0	0	0	0	0	0	0	0	0	0	0	0	0	0	0	0	0	0	0	0	0	0	0	0	0	0	0	0	0.000723996	0	0	0	0	0	3.25473e-05	0	0	0	0	0	0	0	0	0	0
CASSLAGSYNEQFF	0	0	0	0	0	0	0	0	0	0	0	0	0	0	0	0	0	0	0	0	0	0	0	0	0	0	0	0	0	0	0	0	0	0	0	0	0	0	0	0	0	0	0	0	0	5.28933e-05	0	0	4.95903e-05
CASSLAGTGNQPQHF	0	0	6.22471e-05	0	0	0	0	0	0	0	0	0	0	3.39784e-05	0	0	0	0	0	0	0	0	0	0	0	0	0	0	0	0	0	0	0	0	0	0	0	0	0	0	0	0	0	0	0	0	0	0	0
CASSLAGTYEQYF	0	0	3.73483e-05	0	0	0	0	0	0	0	0	0	0	0	0	0	0	0	0	0	0	0	0	0	0	0	0	0	0	0	0	0	0	0	0	0	0	0	0	0	0	0	0	0	0	0	0	0	0
CASSLAGYEQFF	0	0	0	0	0	0	0	0	0	0	0	0	0.000104254	0	0	0	0	0	0	0	0.000183914	0	0	0	0	0	0	0	0	0	0	0	0	0	0	0	0	0	0	0	0	0	7.56945e-05	0	0	0	0	0	0
CASSLANEQFF	0	0	0	0	0	0	0	0	0.000461077	0	0	0	0	0	0	0	0	0	0	0	0	0	0.000637068	0	0	0	0	0	0	0	0	0	0	0	0	0	0	0	0	0	0	0	0	4.86405e-05	0	0	0	0	0
CASSLAREETQYF	0	0	0	0	0	0	0	0	0	0	0	0	0	0	0	0	0	0	0	0	0	0	0	0	0	0	0	0	0	0	0	0	0	0	0	0	0	0	0	0	0	0	0	0	0	0	0.000413702	0	0
CASSLARETQYF	0	0	0	0	0	0	0	0	0	0	5.41536e-05	0	0	0	0	0	0	0	0	0	0.000106477	0	0	0	0	0	0	0	0	0	0	0	0	0	0	0	0	0	0	0	0	0	0	4.86405e-05	0	0	0	0	0
CASSLARGTEAFF	0	0	0	0	0	0	4.40975e-05	0	0	0	0	0	0	0	0	0	0	0	0	0	0	0	0	0	0	0	0	0	0	0	0	0	0	0	0	0	0	0	0	0	0	0	0	0	0	0	8.27404e-05	0	0
CASSLASGGTDTQYF	0	0	0	0	0	0	0	0	0	0	0	0	0	0	0	0	0	0	0	0	0	0	0	0	0	0	0	0	0	0	0	0	0	0	0	0	0	0	0	0	0.000633887	0	0	0	0	0	0	0	0
CASSLASGTDTQYF	0	0	0	0	0	0	0	0	0	0	0	0	0.000173756	0	0	0	0	0	0	0	0	0	0	0	0	0	0	0	0	0	0	0	0	0	0	0	0	0	0	0.000577305	0	0	0	0.000267523	0	0	0	0	0
CASSLATGGYTF	0	0	0	0	0	0	0	0	0	0	0	0	0	0	0	0	0	0	0	0	0	0	0	0	0	0	0	0	0	0	0	0	0	0.000216893	0	0	0	0	0	0	0	0	0	0	5.233e-05	0	0	0	0
CASSLAWGTEAFF	0	0	0	0	0	0	0	0	0	0	0	0	0	0	0	0	6.41859e-05	0	0	0	0	0	0	0	0	0	0	0	0	0	0	0	0	0	0	0	0	0	0.000244105	0	0	0	0.000100926	0	0	0	0	0	0
CASSLDGNTEAFF	0	0	0	0	0	0	0	0	0	0	0	0	6.95024e-05	0	0	0	0	0	0	0	0	0	0	0	0	0	0	0	0	0	0	0	0	0	0	0	0	0	0	0	0	0	0	0	0	0	0	0	0
CASSLDGNTIYF	0	0	0	0	0	0	0	0	0	0	0	0	0	0	0	0	0	0	0	0	0	0	0	0	0	0	0	0	0	0	0	0	0	0	0	0	0	0	0	0	0	0	5.0463e-05	0	0	0	0	0	0
CASSLDGSGANVLTF	0	0	0	0	0	0	0	0	0	0.00049215	0	0	0	0	0	0	0	0	0	0	0	0	0	0	0	0	0	0	0	0	0	0	0	0	0	0	0	0	0	0	0	0	0	0	0	0	0	0	0
CASSLDGSSYEQYF	0	0	0	0	0	0	0	0	0.00061477	0	0	0	0	0	0	0	0	0	0	0	0	0	0	0	0	0	0	0	0	0	0	0	0	0	0	0	0	0	0	0	0	0	0	0	0	0	0	0	0
CASSLDGTYEQYF	0	0.00161309	0	0	0	0	0	0	0	0	5.41536e-05	0	0	0	0	0	0	0	0	0	0	0	0	0	0	0	0	0	0	0	0	0	0	0	0	0	0	0	0	0	0	0	0	0	0	0	0	0	0
CASSLDGYEQYF	0	0	0.000261438	0	0	0	0	0	0	0	0	0	0	0	0	0	0	0	0	0	0	0	0	0	0	0	0	0	0	0	0	0	0	0	0	0	0	0	0	0	0	0	0.000201852	0	0	0	0	0	0
CASSLDLNTEAFF	0	0	0	0	0	0	0	0	0	0.000172253	0	0	0	0	0	0	0	0	0	0	0	0	0	0	0	0	0	0	0	0	0	0	0	0	0	0	0	0	0	0	0	0	0	0	0	0	0	0	6.19878e-05
CASSLDPNTEAFF	0	0	0	0	0	0	0	0	0	0	0	0	0	0	0	0	0	0	0	0	0	0	0	0	0	0	0	0	0	0	0	0	0	0	0	0	0	0	3.25473e-05	0	0	0	0	0	0	0	0	0	0
CASSLDPYEQYF	0	0	0	0	0	0	0	0	0	0	0	0	0	0	0	0	0	0	0	0	0	0	0.000931099	0	0	0	0	0	0	0	0	0	0	0	0	0	0	0	0	0	0	0	0	0	0	0	0	0	6.19878e-05
CASSLDRDEQFF	0	0	0	0	0	0	0	0	0	0	0	0	0	0	0	0	0	0	0	0	0	0	0	0	0	0	0	0	0	0	0	0	0	0	0	0	0	0	0	0	0	0	0	0	5.233e-05	0	0	0.000173961	0
CASSLDRGETQYF	2.67033e-05	0	0	0	0	0	0	0	0	0	0	0	0	0	0	0	0	0	0	0	0	0	0	0	0	0	0	0	0	0	0	0	0	0	0	0	0	0	0	0	3.42642e-05	0	0	0	0	0	0	0	0
CASSLDRGNTEAFF	0	0	0	0	0	0	0	0	0	0.000147645	0	0	0	0	0	0	0	0	0	0	7.74376e-05	0	0	0	0	0	0	0	0	0	0	0	0	0	0	0	0	0	0	0	0	0	0	0	0	0	0	0	3.71927e-05
CASSLDRGSYEQYF	0	0	4.97977e-05	0	0	0	0	0	0	0	0	0	0	8.49459e-05	0	0	0	0	0	0	0	0	0	0	0	0	0	0	0	0	0	0	0	0	0	0	0	0	0	0	0	0	0	0	0	5.28933e-05	0	0	0
CASSLDRGSYNEQFF	0	0	0	0.000134427	0	0	0	0	0	0	0	0	0	0	0	0	0	0	0	0	0	0	0	0	0	0	0	0	0	0	0	0.00174055	0	0	0	0	0	0	0	0	0	0	0	0	0	0	0.000103425	0	0
CASSLDRGTDTQYF	0	0	0	0	0	0	0	0	0	0	0	0	0	0.000475697	0	0	0	0	0	0	0	0	0	0	0	0	0	0	0	0	0	0.000568343	0	0	0	0	0	0	0	0	0	0	0	0	0	0	0	0	0
CASSLDRGTEAFF	0	0	0	0	0	0	0	0	0	0.000172253	0	0	0	0	0	0	0	0	0	0	0	0	0	0	0	0	0	0	0	0	0	0	0	0	0	0	0	0	0	0	6.85284e-05	0	0	0	0	0	0	0	0
CASSLDRGYGYTF	0	0	0	0	0	0	0	0	0	0	0	0	0	0	0	0	0	0	0.000167056	0	0	0	0	0	0	0	0	0	0	0	0	0	0	0	0	0	0	0	0	0	0	0	0	0	0	0	4.13702e-05	0	0
CASSLDRTGELFF	0	0	0.000124494	0	0	0	0	0	0	0	0	0	0	0	0	0	0	0	0	0	0.000222633	0	0	0	0	0	0	0	0	0	0	0	0	0	0	0	0	0	0	0	0	0	0	0	0	0	0	0	6.19878e-05
CASSLDSNQPQHF	0	0	0	0	0	0	0	0	0	0	8.12304e-05	0	0.000104254	0	0	0	0	0	0	0	0	0	0	0	0	0	0	0	0	0	0	0	0	0	0	0	0	0	0	0	0	0	0	0	0	0	0	0	0
CASSLDSNYGYTF	0	0.000185679	0.000186741	0	0	0	0	0	0	0	0	0	0	0	0	0	0	0	0	0	0	0	0	0	0	0	0	0	0	0	0	0	0	0	0	0	0	0	0	0	0	0	0	0	0	0	4.13702e-05	0	0
CASSLDSSSYNEQFF	0	0	0	0	0	0	0	0	0	0	0	0	0	0	0	0	0	0	0	0	0.000116156	0	0	0	0	0	0	0	0	0	0	0	0	0	0	0	0	0	0	0	0.000154189	0	0	0	0	5.28933e-05	0	0	0
CASSLDTEAFF	0	0	0	0	0	0	2.93984e-05	0	0	0	0	0	0	0	0	0	0	0	0	0	0	0	0	0	0	0	0	0	0	0	0	0	0	0	0	0	0	0	0	0	0	0	0	0	0	0	0	0	2.47951e-05
CASSLDTNQPQHF	0	0	0	0	0	0	0	0	0	0	0	0.000128173	0	0	0	0	0	0	0	0	0	0	0	0	0	0	0	0	0	0	0	0	0	0	0	0	0	0	0	0	0	0	0	0	5.233e-05	0	0	0	0
CASSLDVYNEQFF	0	0	0	0	0	0	4.40975e-05	0	0	0	0	0	0	0	0	0	0	0	0	0	0	0	0	0	0	0	0	0	0	0	0	0	0	0	0	0	0	0	0	0	0	0	5.0463e-05	0	0	0	0	0	0
CASSLEGDQPQHF	0	0	0	0	0	0	0	0	0	0	0	0	0	3.39784e-05	0	0	0	0	0	0	0	0	0	0	0	0	0	0	0	0	0	0	0	0	0	0	0	0	0	0	0	0	0	0	0	0	6.20553e-05	0	0
CASSLEGGEQYF	0	0	0	0	0	0	0	0	0	0	0	0	0	0	0	0	0	0	0	0	0	0	0.000171518	0	0	0	0	0	0	0	0	0	0	0	0	0	0	0.00257238	0	0	0	0	0	0	0	0	0	0	0
CASSLEGGQPQHF	0	0	0	0	0	0	5.87967e-05	0	0	0	0	0	0	0	0	0	0	0	0	0	8.71173e-05	0	0	0	0	0	0	0	0	0	0	0	0	0	0	0	0	0	0	0	0	0	0	0	0	0	0	0	4.95903e-05
CASSLEGQETQYF	0	0	0	0	0	0	0	0	0	0	0	0	0.000243258	0	0	0	0	0	0	0	0	0	0	0	0	0	0	0	0	0	0	0	0	0	0	0	0	0	0	0	0	0	7.56945e-05	4.86405e-05	0	0	0	0	0
CASSLEGSGNTIYF	0	0	9.95954e-05	0	0	0	0	0	0	0	0	0	0	0	0	0	0	0	0	0	1.93594e-05	0	0	0	0	0	0	0	0	0	0	0	0	0	0	0	0	0	0	0	0	0	0	0	0	0	0	0	0
CASSLEGSTEAFF	0	0	0	0	0	0	0	0	0	0	0	0	0	0	0	0	8.02324e-05	0	0	0	0	0	0	0	0	0	0	0	0	0	0	0	0	0	0	0	0	0	0.000130189	0	0	0	0	0	0	0	0	0	0
CASSLEMNTEAFF	0	0	0	0	0	0	0	0	0	0	0	0	0	0	0.000217427	0	0	0	0	0	7.74376e-05	0	0	0	0	0	0	0	0	0	0	0	0	0	0	0	0	0	0	0	0	0	0	0	0	0	0	0	0
CASSLENTEAFF	0	0	4.97977e-05	0	0	0	0	0	0	0	0	0	0	0	0	0	0	0	0	0	3.87188e-05	0	0	0	0	0	0	0	0	0	0	0	0	0	0	0	0	0	0	0	0	0	0	0	0	0	0	0	0
CASSLEPYEQYF	0	0	0	0	0	0	0	0	0	0	0	0	0.000104254	0	0	0	0	0	0	0	0	0	0	0	0	0	0	0	0	0	0	0.000142086	0	0	0	0	0	0	0	0	0	0	0	0	0	0	0	0	0
CASSLERDQPQHF	0	0	0	0	0	0	0	0	0	0	5.41536e-05	0	0	0	0	0	0	0	0	0	0	0	0	0	0	0	0	0	0	0	0	0	0	0	0	0	0	0	0	0	0	0	0	0	0	0	0	0	0
CASSLESTDTQYF	0	3.48149e-05	0	0	0	0	0	0	0	0	0	0	0	0	0	0	0	0	0	0.00134557	0	0	0	0	0	0	0	0	0	0	0	0	0	0	0	0	0	0	0	0	0	0	0	0	0	0	0	0	0
CASSLEVNTEAFF	0	2.32099e-05	0	0	0	0	0	0	0	0	0	0	0	0	0	0	0	0	0	0	0	0	0	0	0	0	0	0	0	0	0	0	0	0	0	0	0	0	0	0	0	0	0	4.86405e-05	0	0	0	0	0.000148771
CASSLFNEQFF	0	0	0	0	0	0	0	0	0	0	0	0	0.000139005	0	0	0	0	0	0	0	0	0	0	0	0	0	0	0	0	0	0	0	0	0	0	0	0	0	0	0	0	0	0	4.86405e-05	0	0	0	0	7.43854e-05
CASSLGAANTEAFF	0	0	4.97977e-05	0	0	0	5.87967e-05	0	0	0	0	0	0	0	0	0	0	0	0	0	0	0	0	0	0	0	0	0	0	0	0	0	0	0	0	0	0	0	0	0	0	0	0	0	0	0	0	0	4.95903e-05
CASSLGADTQYF	0	0	0	0	6.28401e-05	0	0	0	0	0	0	0	0.000139005	0	0	0	0	0	0	0	0	0	0	0	0	0	0	0	0	0	0	0	0	0	0	0	0	0	0	0	0	0	0	0	0	0	0	0	0
CASSLGAEAFF	0	0	0	0	0	0	0	0	7.68462e-05	0	0	0	0	0	0	0	0.000112325	0	0	0	0	0	0	0	0	0	0	0	0	0	0	0	0	0	0	0	0	0	0	0	0	0	0	0	0	0	0	0	0
CASSLGAGAYEQYF	0	0	0	0	0	0	0	0	0	0	0	0	0	0	0	0	0	0	0	0	0	0	0	0	0	0	0	0	0	0	0	0	0	0	0	0	0	0	0	0	8.56604e-05	0	0	0	0	0	0	0	0
CASSLGAGELFF	0	0	0	0	0	0	0	0	0	0	0	0	0	0	0	0	0.000192558	0	0	0	0	0	0	0	0	0	0	0	0	0	0	0	0	0	0	0	0	0	0	0	0	0	0.000100926	0	0	0	0	0	2.47951e-05
CASSLGAGGSTDTQYF	0	0	0	0	0	0.000383121	0	0	0	0	0	0	0	0	0	0	0	0	0	0	0	0	0	0	0	0	0	0	0	0	0	0	0	0	0	0	0	0	0	0	0	0	0	0	0	0	0	0	2.47951e-05
CASSLGAGPYEQYF	0	0	0	0	0	0	0	0	0	0	0	0	0	0	0	0	0	0	0	0	0	0	0	0	0	0	0	0	0	0	0	0	0	0	0	0	0	0	0	0	6.85284e-05	0	0	0	0	2.64466e-05	0	0	0
CASSLGANTEAFF	0	0	0	0	5.02721e-05	0	0	0	0	0	0	0	0	0	0	0	0	0	0	0	0	0	0	0	0	0	0	0	0	0	0	0	0	0	0	0	0	0	0	0	0	0	0	0	0	0	0	0	0
CASSLGAQETQYF	0	0	0	8.96178e-05	0	0	0	0	0	0	0	0	0.000173756	0	0	0	0	0	0	0	0	0	0	0	0	0	0	0	0	0	0	0	0	0	0	0	0	0	0	0	0	0	0	0	0	0.000132233	0	0	0
CASSLGASYEQYF	0	0	0	0.00112022	0	0	0	0	0	0	0	0	0	5.09675e-05	0	0	0	0	0	0	0	0	0	0	0	0	0	0	0	0	0	0	0	0	0	0	0	0	0	0	0	0	0	0	0	0	0	0	3.71927e-05
CASSLGDQPQHF	0	0	0	0	0	0	0	0	0	0	0	0	0	0	0	0	0	0	0	0	0	0	0	0	0	0	0	0	0	0	0	0	0	0	0	0	0	0	0	0	0	0	7.56945e-05	0	0	3.96699e-05	0	0	0
CASSLGEETQYF	0	0	0	0.000179236	0	0	0	0	0	0	0	0	0	0	0	0	3.20929e-05	0	0	0	0	0	0	0	0	0	0	0	0	0	0	0	0	0	0	0.00224727	0	0	0	0	0	0	0	0	0	0	0	0	0
CASSLGEKLFF	0	0	0	0	0	0	4.40975e-05	0	0	0	0	0	0	0	0	0	0	0	0	0	0	0	0	0	0	0	0	0	0	0	0	0	0	0	0	0	0	0	0	0	0	0	5.0463e-05	0	0	0	0	0	0
CASSLGGAGANVLTF	0	0	0	0	0	0	0	0	0	0	0	0	0	0	0	0	0	0	0	0	0	0	0	0	0	0	0	0	0	0	0	0	0	0	0	0	0	0	0	0	0.000119925	0	0.000100926	0	0	0	0	0	0
CASSLGGAGYTF	0	0	0	0	5.02721e-05	0	0	0	0	0	0	0	0	0	0	0	0	0	0	0	0	0	0	0	0	0	0	0	0.00129422	0	0	0.000852515	0	0	0	0	0	0	0	0	0	0	0	0	0	0	0	0	0
CASSLGGASTDTQYF	0	0	0	0	0	0	2.93984e-05	0	0	0	0	0	0	0	0	0	0	0	0	0.00179409	0	0	0	0	0	0	0	0	0	0	0	0	0	0	0	0	0	0	0	0	0	0	0	0	0	0	0	0	2.47951e-05
CASSLGGDSYEQYF	0	0	0	0.000268853	0	0	0.000308683	0	0	0	0	0	0	0	0	0	0	0	0	0	0	0	0	0	0	0	0	0	0	0	0	0	0	0	0	0	0	0	0	0	0	0	0	0	0	0	0	0	0
CASSLGGGDTQYF	0	0	0	0	0	0	0	0	0	0	0	0	0	0	0	0	0	0	0	0	0	0	0	0	0	0	0	0	0	0	0	0	0	0	0	0	0	0	0	0	0	0	0	0	0	0.000290913	4.13702e-05	0	0
CASSLGGGGTEAFF	0	0	0	0	0	0	0	0	0	0	0	0	0	0	0	0	0	0	0	0	0	0	0	0	0	0	0	0	0	0	0	0	0	0	0	0	0	0	0	0	0	0	0	0	0	0	0	0	4.95903e-05
CASSLGGGGYTF	0	0	0.000149393	0	0	0	0	0	0	0	0	0	6.95024e-05	0	0	0	0	0	0	0	0	0	0	0	0	0	0	0	0	0	0	0	0	0	0	0	0	0	0	0	0	0	0	0	7.8495e-05	0	0	0	0
CASSLGGGRTDTQYF	0	0	0	0	0	0	0	0	0	0	0	0	0.000173756	0	0	0	0	0	0	0	0	0	0	0	0	0	0	0	0	0	0	0	0	0	0	0	0	0	0	0	0	0	0	0	0	2.64466e-05	0	0	0
CASSLGGGSYEQYF	6.67583e-05	0	0	0	0	0	0	0	0	0	0	0	0	0	0	0	0	0	0	0	0	0	0	0.000555978	0	0	0	0	0	0	0	0	0	0	0	0	0	0	0	0	0	0	0	0	0	0	0	0	0
CASSLGGGTEAFF	0	0	0	0	0	0	0	0	0	4.9215e-05	5.41536e-05	0	0	0	0	0	0	0	0	0	0	0	0	0	0	0	0	0	0	0	0	0	0	0	0	0	0	0	0	0	0	0	0	0	0	2.64466e-05	0	0	0
CASSLGGGYEQYF	0	0	7.46965e-05	0	0	0	0	0	0	0	0	0	0	0	0.000155305	0	0	0	0	0	0	0	0	0	0	0	0	0	0	0	0	0	0	0	0	0	0	0	0	0	0	0	0	0	0	0	0	0	0
CASSLGGLNTEAFF	0	0	0	0	0	0	0	0	0	0	0	0	0	0	0	0	0	0	0	0	0	0	0	0	0	0	0	0	0	0	0	0	0	0	0	0	0	0	6.50946e-05	0	0	0	0	0	0	0	0	6.95846e-05	0
CASSLGGLSYEQYF	0	0	0	0.000134427	0	0	0	0	0	0	5.41536e-05	0	0	0	0	0	0	0	0	0	0	0	0	0	0	0	0	0	0	0	0	0	0	0	0	0	0	0	0	0	0	0	0	0	0	0	0	0	0
CASSLGGNTIYF	0	0	0	0	0	0	0	0	0	0	5.41536e-05	0	0	0	0	0	0	0	0	0	0	0	0	0	0	0	0	0	0	0	0	0	0	0	0	0	0	0	0	0	0	0	0	0	0	0	0	0	0
CASSLGGPYEQYF	0	0	0	0	0	0	0	0	0	0	5.41536e-05	0	0	0	0	0	0	0	0	0	4.83985e-05	0	0	0	0	0	0	0	0	0	0	0	0	0	0	0	0	0	0	0	0	0	0	0	0	0	0	0	0
CASSLGGQETQYF	0	0	0	0	0	0	0	0	0	0	0	0	0	0.00020387	0	0	0	0	0	0	0	0	0	0	0	0	0	0	0	0	0	0	0	0	0	0	0	0	0	0	0	0	0	0	0	0	0.000124111	0	0
CASSLGGQGNTEAFF	0	0	0	0	0	0	0	0	0	7.38225e-05	0	0	0	0	0	0	9.62788e-05	0	0	0	0	0	0	0	0	0	0	0	0	0	0	0	0	0	0	0	0	0	0.000211558	0	0	0	0	0	0	0	0	0	0
CASSLGGQGNYGYTF	0	0	0	0	0	0	0	0	0	0	0	0.00036621	0.000104254	0.000101935	0	0	0	0	0	0	0	0	0	0	0	0	0	0	0	0	0	0	0	0	0	0	0	0	0	0	0	0	0	0	0	0	0	0	0
CASSLGGSTDTQYF	0	0	8.7146e-05	0	0	0	0	0	0	0	0	0	0	0	0	0	0	0	0	0	0	0	0	0	0	0	0	0	0	0	0	0	0	0	0	0	0	0	0	0	0	0	0	0	0	0	0	0	0
CASSLGGTNEKLFF	0	0	0	0	0	0	0	0	0	0	0	0	0	0	0	0	0	0	0	0	0	0	0	0	0	0	0	0	0	0	0	0	0	0	0	0	0	0	0	0	0	0	0	0	0	0	0.000103425	0	0
CASSLGGTYEQYF	0	0	3.73483e-05	0.000313662	0	0	0	0	0	0	0	0	0	0	0	0	0	0	0	0	0	0	0	0	0	0	0	0	0	0	0	0	0	0	0	0	0	0	0	0	0	0	0	0	0	5.28933e-05	0	0	0
CASSLGGYNEQFF	0	0	0	0	0	0	0	0	0.000345808	0	0	0	0	0	0	0	0	0	0	0	0	0	0	0	0	0	0	0	0	0	0	0	0	0	0	0	0	0	0	0	0	0	0	0	0	0	0.000744663	0	0
CASSLGHNEQFF	0	0	0	0	0	0	0	0	0	0	0	0	0	0	0	0	0	0	0	0	0	0	0	0	0	0	0	0	0	0	0	0	0	0	0	0.000884173	0	0	0	0.000505142	0	0	0	0	0	0	0	0	0
CASSLGHQETQYF	0	0	0	0	0	0	0	0	0	0	0	0	0	0	0	0	0	0	0	0	0	0	0	0	0	0	0	0	0	0	0	0	0	0	0	0	0	0	0	0	0	0	0	0	0	0	0	0	0
CASSLGLAEETQYF	0	0	0	0.000761751	0	0	0	0	0	0	0	0	0	0	0	0	0	0	0	0	0	0	0	0	0	0	0	0	0	0	0	0	0	0	0	0	2.79799e-05	0	0	0	0	0	0	0	0	0	0	0	0
CASSLGLAGADTQYF	0	0	0	0	0	0	0	0	0	0	0	0	0	0	0	0	0	0	0	0	0	0	0.000269529	0	0	0	0	0	0	0	0	0	0	0	0	0	0	0	0	0	0	0	0	9.7281e-05	0	0	0	0	0
CASSLGLAGSTDTQYF	0	0	0	0	0	0	0	0	0	0	0	0	0	0	0	0	0	0	0	0	0	0	0	0	0	0	0	0	0	0	0	0	0	0	0	0	0	0	0	0	5.13963e-05	0	0	0	0	0	0	0	0
CASSLGLAGYNEQFF	0	0	0	0	0	0	0	0	0	0	0	0	0	0	0	0	0	0	0	0	0	0	0	0	0	0	0	0	0	0	0	0	0	0	0	0	4.19698e-05	0	0	0	0	0	0	0	0	7.93399e-05	0	0	0
CASSLGLNYEQYF	0	0	0	0	0	0	0	0	0	0	0	0	0	0	0	0	0	0	0	0	0	0	7.35078e-05	0	0	0	0	0	0	0	0	0	0	0	0	0	0	1.92688e-05	0	0	0	0	0	0	0	0	0	0	0
CASSLGLQETQYF	4.0055e-05	0	0	0	0	0	0	0	0	0	0	0	0	0	0	0	0	0	0	0	0	0	0	0	0	0	0	0	0	0	0	0	0	0	0	0	0	0	0	0	0	0	0	4.86405e-05	0	0	0	0	6.19878e-05
CASSLGLSSYNEQFF	0	0	0	0	0	0	0	0	0	0	0	0	0	0	0	0	0	0	0	0	4.83985e-05	0	0	0	0	0	0	0	0	0	0	0	0	0	0	0	0	0	0	0	0	0	0	0	0	0	0	0	0
CASSLGNNEQFF	0	0	0	0	0	0	0	0	0	0	0.000108307	0	0	0	0	0	0	0	0	0	0	0	0	0	0	0	0	0	0	0	0	0	0	0	0	0	0	0	0.000537031	0	0	0	0	0	0	0	0	0	7.43854e-05
CASSLGNQPQHF	0	0	0	0	0	0	0	0	0	0	0	0	0	0.000118924	0	0	0	0	0	0	0	0	0	0	0	0	0	0	0	0	0	0	0	0	0.00432806	0	0	0	0	0	0	0	5.0463e-05	0	0	0	0	0	0
CASSLGNSPLHF	0	0	0	0	0	0	0	0	0	0	0	0	6.95024e-05	0	0	0	0	0	0	0	0	0	0	0	0	0	0	0	0	0	0	0	0	0	0	0	0	0	0	0	0	0	0.000151389	0	0	0	0	0	9.91805e-05
CASSLGPAYEQYF	0	0	0	0	0	0	0	0	0	0	0	0	0	0	0	0	0	0	0	0	0	0	0	0	0	0	0	0	0	0	0	0	0	0	0	0	0.000195859	0	0	0	6.85284e-05	0	0	0	0	0	0	0	0.000148771
CASSLGPNNEQFF	0	0	0	0	0	0	0	0	0	0	5.41536e-05	0	0	0	0	0	0	0	0	0	0	0	0.000220523	0	0	0	0	0	0	0	0	0	0	0	0	0	0	0	0	0	0	0	0	0	0	0	0	0	0
CASSLGPNTGELFF	0	0	0	0	0	0	0	0	0	0	0	0	0	0	0	0	0	0	0	0	0	0	0	0	0	0	0	0	0	0	0	0	0	0	0	0	0.000265809	0	0	0	0	0	0	0	0	0	0	0	0
CASSLGPTDTQYF	0	0	0	0	0	0	0	0	0	0	0	0	0	0	0	0	0	0	0	0	0	0	0	0	0	0	0	0	0	0	0	0	0	0	0	0	0	0	0	0.000324734	0	0	0	0	0	0	0	0	0.000148771
CASSLGPYEQYF	0	0	0	0	0	0	0	0	0	0	0	0	0	0	0	0	0	0	0	0	4.83985e-05	0	0	0	0	0	0	0	0	0	0	0	0	0	0	0	0	0	0	0	0	0	0	0	0	0	0	0	4.95903e-05
CASSLGQGAYEQYF	0	0	0	0	0	0	0	0	0	0	0	0	0	0	0	0	0	0	0	0	0	0	0	0	0	0	0	0	0	0	0	0	0	0	0	0	0	0	0.000130189	0	0	0	0	0	0	0	0	0	4.95903e-05
CASSLGQGGTEAFF	0	0	0	0	0	0	0	0	0	0	0	0	0	0	0	0	0	0	0	0	0.000116156	0	0	0	0	0	0	0	0	0	0	0	0	0	0	0	0	0	0	0	0	0	0	0	0	0	0	0	0
CASSLGQGGYEQYF	0	0	0	0	0	0	0	0	0	0	0	0	0	0	0	0	0	0	0	0	0.000280711	0	0	0	0	0	0	0	0	0	0	0	0	0	0	0	0	0	0	0	0	0	0.000126157	0	0	0	0	0	0
CASSLGQGNTEAFF	0	0	3.73483e-05	8.96178e-05	0	0	0	0	0	0	8.12304e-05	0	0	0	0	0	0	0	0	0	0	0	0	0	0	0	0	0	0	0	0	0	0	0	0	0	0	0	0	0	0	0	0	0	0	0	0	0	0
CASSLGQGNTGELFF	0	0	0	0	0	0	0	0	0	0	5.41536e-05	0	0	0	0	0	0	0	0	0	4.83985e-05	0	0	0	0	0	0	0	0	0	0	0	0	0	0	0	0	0	0	0	0	0	0	0	0	0	0	0	0
CASSLGQGSNQPQHF	0	0	0	0	0	0	0	0	0	9.843e-05	0	0.000183105	0	0	0	0	0	0	0	0	0	0	0	0	0	0	0	0	0	0	0	0	0	0	0	0	0	0	0	0	0	0	5.0463e-05	0	0	0	0	0	0
CASSLGQNQETQYF	0	0	0	0	0	0	0	0	0	0	0	0	0	0	0	0	0.000256744	0	0	0	0	0	0	0	0	0	0	0	0	0	0	0	0	0	0	0	0	0	0.000374294	0	5.13963e-05	0	0	0	0	0	0	0	0
CASSLGQNQPQHF	0	0	0	0	0	0	0	0	0	0	0	0	0	0	0	0	0	0	0	0	0	0	0	0	0	0	0	0	0	0	0	0	0	0	0	0	0	0	0	0	0	0	0	0	0	0	0	0	9.91805e-05
CASSLGQNTGELFF	0	0	0	0	0	0	0	0	0	0	0	0	0	0	0	0	0	0	0	0	0	0	0	0	0	0	0	0	0	0	0	0	0	0	0	0	0	0	0	0	0	0	0.000100926	0	0	0	0	0	0
CASSLGQPYEQYF	0	0	0	0	0	0	0	0	0	0	0	0.00459593	0	0	0	0	0	0.000330374	0	0	0	0	4.90052e-05	0	0	0	0	0	0	0	0	0	0	0	0	0	0	0	0	0	0	0	0	0	0	0	0	0	0
CASSLGQQETQYF	0	0	0	0	0	0	0	0	0	0	0	0	0	0	0	0	4.81394e-05	0	0	0	0	0	0	0	0	0	0	0	0	0	0	0	0	0	0	0	0	0	0	0	0	0	0	0	0	2.64466e-05	0	0	0.000148771
CASSLGQSYEQYF	0	0	0	0	0	0	0	0	0	0	0	0	0	0	0	0	0	0	0	0	0.000203274	0	0	0	0	0	0	0	0	0	0	0	0	0	0	0	0	0	0	0	0	0	0	4.86405e-05	0	0	0	0	0
CASSLGREETQYF	0	0	0	0	0	0	0	0	0	0	0	0	0.000104254	0	0	0	0	0	0	0	0	0	0	0	4.65831e-05	0.000315139	0	0	0	0	0	0	0	0	0	0	0	0	0	0	0	0	0	0	0	0	0	0	0
CASSLGRGGTDTQYF	0	0	0.000336134	0	7.54081e-05	0	0	0	0	0	0	0	0	0	0	0	0	0	0	0	0	0	0	0	0	0	0	0	0	0	0	0	0	0	0	0	0	0	0	0	0	0	0.00017662	0	0	0	0	0	0
CASSLGRGNEQFF	0	0	0	0	0	0	0	0	0	0	0	0	0.000208507	0	0	0	0	0	0	0	0	0	0	0	0	0	0	0	0	0	0	0	0	0	0	0	0	0	0	0	0	0	0	0	0	0	0	0	4.95903e-05
CASSLGRGTDTQYF	0	0	0	8.96178e-05	0	0	0	0	0	0	0	0	0	0	0	0	8.02324e-05	0	0	0	0	0	0	0	0	0	0	0	0	0	0	0	0	0	0	0	0	0	0	0	5.13963e-05	0	0	0	0	0	0	0	0
CASSLGRSSGNTIYF	0	0	0	0	0	0	0	0	0	0	0.000162461	0	0	0	0	0	0	0	0	0	2.90391e-05	0	0	0	0	0	0	0	0	0	0	0	0	0	0	0	0	0	0	0	0	0	0	0	0	0	0	0.000313131	0
CASSLGSNQPQHF	0	0	0	0	0	0	0	0	0	0	0	0	0	0	0	0	0	0	0	0	0	0	0	0	0	0	0	0	0	0	0	0	0	0	0	0	0	0	0	0	0	0	0	0	0	0	4.13702e-05	0	0
CASSLGSRTDTQYF	0	0	0	0	0	0	2.93984e-05	0	0	0	0	0	0	0.00370364	0	0	0	0	0	0	0	9.20336e-05	0	0	0	0	0	0	0	0	0	0	0	0	0	0	0	0	0	0	0	0	0	0	0	0	0	0	0
CASSLGSSYNEQFF	0	0	0	0	0	0	0	0	0	0	0	0	0	0	0	0	0	0	0	0	0	0	0	0	0	0	0	0	0	0	0	0	0	0	0	0	0	0	0	0	0	0	0	0	0	0	0	0	2.47951e-05
CASSLGSSYNSPLHF	0	0	0	0	0	0	0	0	0	0	0	0	0	0	0	0	0	0	0	0	0	0	0	0	0	0	0	0	0	0	0	0	0	0	0	0	0	0	0	0	0	0	0	0	0	0	0	0	0
CASSLGTANTEAFF	0	0	4.97977e-05	0	0	0	0	0	0	0	0	0	0	0	0	0	0	0	0	0	0	0	0	0	0	0	0	0	0	0	0	0	0	0	0	0	0	0	0	0	0	0	0	0	0	0	8.27404e-05	0	0
CASSLGTAQETQYF	0	0	0	0	0	0	0	0	0	0.00120577	0	0	0	0	0	0	0	0	0	0	0	0	0	0	0	0	0	0	0	0	0	0	0	0	0	0	0	0	0	0	0	0	0	4.86405e-05	0	0	0	0	8.6783e-05
CASSLGTAYGYTF	0	0	0	8.96178e-05	0	0	0	0	0	0	0	0	0	0	0	0	0	0	0	0	0	0	0	0	0	0	0	0	0	0	0	0	0	0	0	0	0	0	0	0	0	0	0	0	0	0	0	0.000208754	0
CASSLGTEETQYF	0	0	0	0	3.77041e-05	0	0	0	0	0	0	0	0	0	0	0	0	0	0	0	0	0	0	0	0	0	0	0	0	0	0	0	0	0	0	0	0	0	0	0	0	0	0	0	0	0	0	0	2.47951e-05
CASSLGTGANVLTF	0	0	0.000112045	0	0	0	0	0	0	0	0	0	0	6.79567e-05	0	0	0	0	0	0	0	0	0	0	0	0	0	0	0	0	0	0	0	0.000542232	0	0	0	0	0	0	0	0	0	0	0	0	0	0	0
CASSLGTGYEQYF	6.67583e-05	0	0	0	0	0	0	0	0	0	0	0	0	0	0	0	0	0	0	0	0	0	0	0	0	0	0	0	0	0	0	0	0	0	0	0	0	0	0	0	0	0	0	0	0	0	0	0	0
CASSLGTLYEQYF	0	0	0	0	0	0	0	9.2467e-05	0	0	0	0	0	0	0	0	0	0	0	0	0	0	0	0	0	0	0	0	0	0	0	0	0	0	0	0	0	0	0	0	0	0	5.0463e-05	0	0	0	0	0	0
CASSLGTVATNEKLFF	4.0055e-05	0	2.48988e-05	0	0	0	0	0	0	0	0	0	0	0	0	0	0	0	0	0	0	0	0	0	0	0	0	0	0	0	0	0	0	0	0	0	0	0	0	0	0	0	0	0	0	0	0	0	0
CASSLGVNEQFF	0	0	0	0	0	0	0	0	0	0.000541365	0	0	0.000104254	0	0	0	0	0	0	0	0	0	0	0	0	0	0	0	0	0	0	0	0	0	0	0	0	0	0	0	0	0	0	0	0.00010466	0	0	0	0
CASSLGVNTEAFF	0	0	0	0	0	0	0	0	0	0	0	0	0	0	0	0	0	0	0	0	0	0	0	0	0	0	0	0	0	0	0	0	0	0	0	0.000135082	5.59597e-05	0	0	0	0	0	0	0	0	0	4.13702e-05	0	0
CASSLGVQETQYF	0	0	0	0	0	0	0	0	0	0	0	0	0	5.09675e-05	0	0	0	0	0	0	0	0	0	0	0	0	0	0	0	0	0	0	0	0	0	0	0	0	0	0	0	0	0	0	0	0	0	0	0.000247951
CASSLGVTDTQYF	0	0	0	0	0.00018852	0	0	0	0	0	0	0	0	0	0	0	0	0	0	0	0	0	0	0	0	0	0	0	0	0	0	0	0	0	0	0	0	0	0	0	0	0	0	0	0	0	6.20553e-05	0	0
CASSLGYGTDTQYF	0	0	0	0	0	0	0	0	0	0	0	0	0	0	0	0	0	0	0	0	0	0	0	0	0	0	0	0	0	0	0	0	0	0	0	0	0	0	0	0	0	0	0	0.000121601	0	6.61166e-05	0	0	0
CASSLGYQETQYF	0	0	0	0	0	0	0	0	0	0	0	0	0	0	0	0	0	0	0	0	0	0	0	0	0	0	0	0	0	0	0	0	0	0	0	0	0	0	0	0	0	0	0	0	0	0	0	0	0
CASSLGYTEAFF	0	0	0	0	0	0	0	0	0	0	0	0	0	0	0	0	0	0	0	0	0	0	4.90052e-05	0	0	0	0	0	0	0	0	0	0	0	0	0	0	0	0	0	0	0	0	0	0	0	0	0	0
CASSLISTDTQYF	0	0	0	0	0	0	0	0	0	0	0	0	0	0	0	0	0	0	0	0	0	0	0	0	0	0	0	0	0	0	0	0	0	0	0	0	0	0	0	0	0	0	0	0	0	0	0	0	0
CASSLKGTDTQYF	0	0	0	0	0	0	0	0	0	0	0	0	0.000139005	0	0	0	0	0	0	0	0	0	0	0	0	0	0	0	0	0	0	0	0	0	0	0	0	0	0	0	3.42642e-05	0	0	0	0	0	0	0	0
CASSLLAGGSYEQYF	0	0	0	0	0	0	0	0	0	0	0	0	0	0	0	0	0	0	0	0	1.93594e-05	0	0	0	0	0	0	0	0	0	0	0	0	0	0	0	0	0	0	0	0	0	0	0	0	0	0	0	0
CASSLLGLNTGELFF	0	0	7.46965e-05	0	0	0	0	0	0	0	0	0	0	0	0	0	0	0	0	0	0	0	0	0	0	0	0	0	0	0.000321975	0	0	0	0	0.030406	0	0	0	0	0	0	0	0	0	0	0	0	0	0
CASSLLNTEAFF	0	0	0	0	0	0	0	0	0	0	0	0	0.000139005	0	0	0	0	0	0	0	0	0	0	0	0	0	0	0	0	0	0	7.10429e-05	0	0	0	0	0	0	0	0.000144326	0	0	0	0	0	0	0	0	0
CASSLLSGANVLTF	0	0	0	0	0	0	0	0	0	0	0	0	0	5.09675e-05	0	0	0	0	0	0	0	0	0	0	0	0	0	0	0	0	0	0	0	0	0	0	0	0	0	0	0	0	0	4.86405e-05	0	0	0	0	0
CASSLLSSYEQYF	0	0	0	0	0	0	0	0	0	0	0	0	0	0	0	0	0	0	0	0	0	0	0.000147016	0	0	0	0	0	0	0	0	0	0	0	0	0	0	0	0	0	0	0	0.000100926	0	0	3.96699e-05	0	0	0
CASSLNLQETQYF	0	0	0	0	0	0	5.87967e-05	0	0	0	0	0	0	0	0	0	0	0	0	0	0	0	0	0	0	0	0	0	0	0	0	0	0	0	0	0	0	0	0	0	0	0	0	0	0	0	0.000124111	0	0
CASSLNSNQPQHF	0	0	0.000311236	0	0	0	0	0	0	0	0	0	0	0	0	0	0	0	0	0	0	0	0	0	6.98747e-05	0	0	0	0	0	0	0	0	0	0	0	0	0	0	0	0	0	0	0	0	0	0	0	0
CASSLNTEAFF	0	0	0	0	0	0	0	0	0	0	0	0	0	0	0	0	0	0	0	0	0	0	0	0	0	0	0	0	0	0	0	0	0	0	0	0	0	0	0	0	0	0	0	0	0	0.000132233	0	0	0
CASSLNTGELFF	0	0	0	0	0	0	0	0	0	0	0	0	0	0.00020387	0	0	0	0	0	0	0	0	0	0	0	0	0	0	0	0	0	7.10429e-05	0	0	0	0	0	0	0.000113916	0	0	0	0	0	0	0	0	0	0
CASSLNYEQYF	0	0	0	0	0	0	0	0	0	0	0	0	0	0	0	0	0	0	0	0	0	0	0	0	0	0	0	0	0	0	0	0	0	0	0	0	0	0	0	0	3.42642e-05	0	0	0	0	0	0	0	2.47951e-05
CASSLPGANVLTF	0	0	0	0	0	0	0	0.0117125	0	0	5.41536e-05	0	0	0	0	0	0	0	0	0	0	0	0	0	0	0	0	0	0	0	0	0	0	0	0	0	0	0	0	0	0	0	0.000201852	0	0	0	0	0	0
CASSLPGTDTQYF	0	0	0	8.96178e-05	0	0	0	0	0	0	0	0	0	0	0	0	0	0	0	0	0	0	0	0	0	0	0	0	0	0	0	0	0	0	0	0	0	0	0	0	0	0	0	0	0	0	0	0	0
CASSLPQETQYF	0	0	0	0	0	0	2.93984e-05	0	0	0	0	0	0	0	0	0	0	0	0	0	0	0	0	0	0	0	0	0	0	0	0	0	0	0	0	0	0	0	0	0	0	0	0	0	0	0	0	0	0
CASSLPQGNNEQFF	0	0	2.48988e-05	0	0	0	0	0	0	0	0	0	0	0.000424729	0	0	0	0	0	0	0	0	0	0	0	0	0	0	0	0	0	0	0	0	0	0	0	0	0	0	0	0	0	0	0	0	0	0	0
CASSLQANTEAFF	0	0	0	0	0	0	0	0	0.000384231	0	0	0	0	0	0	0	0	0	0	0	0	0	0	0	0	0	0	0	0	0	0	0	0	0	0	0	0	0	0	0	0	0	0	0	0	0	0	0	0
CASSLQGATDTQYF	0	0	0	0	0	0	0	0	0	0	0	0	0	0.000118924	0	0	0	0	0	0	0	0	0	0	0	0	0	0	0	0	0	0	0	0	0	0	0	0	0	0	0	0	0	0	0	0	0	0.00104377	0
CASSLQGGNQPQHF	0	0	0	0	0	0	0	0	0	0	0	0	0	0	0	0	0	0	0	0	8.71173e-05	0	0	0	0	0	0	0	0	0	0	0	0	0	0	0	0	0	0	0	0	0	0	0	0	2.64466e-05	0	0	0
CASSLQGGNTEAFF	0	0	0	0	0	0	0	0	0	0	0	0	0	6.79567e-05	0	0	0	0	0	0	0	0	0	0	0	0	0	0	0	0	0	0	0	0	0	0	0	0	0	0	0	0	0	0	0	0	0	0	0
CASSLQGGTEAFF	0	0	7.46965e-05	0.000268853	0	0	0	0	0	0	0	0	0	0	0	0	0	0	0	0	0	0	0	0	0	0	0	0	0	0	0	0	0	0	0	0	0	0	0	0	0	0	0	0	0	0	0	0	0
CASSLQGGYGYTF	0	0	0.000161843	0	0	0	0	0	0	0	0	0	0	0	0	0	3.20929e-05	0	0	0	0	0	0	0	0	0	0	0	0	0	0	0	0	0	0	0	0	0	0	0	0	0	0	0	0	0	0	0	0
CASSLQGNTIYF	0	0	0	0	0	0	0	0	0.000153692	0	0	0	0.000173756	0	0	0	0	0	0.000334113	0	0	0	0	0	0	0	0	0	0	0	0	0	0	0	0	0	0	0	0	0	0	0	0	0	0	0	0	0	0
CASSLQGQETQYF	0	0	0.000136944	0	0	0	0	0	0	0	0	0	0	5.09675e-05	0	0	0	0	0	0	0	0	0	0	0	0	0	0	0	0	0	0	0	0	0	0	0	0	0	0	0	0	0	0	0	2.64466e-05	0	0	0
CASSLQGSNQPQHF	0	0	0	0	0.000326769	0	0	0	0	0	0	0	0	0	0	0	0	0	0	0	0	0	0	0	0	0	0	0	0	0	0	0	0	0	0	0	0	0	0	0	0	0	0	0	0	0	0	0.000278338	2.47951e-05
CASSLQGSSYEQYF	0	0	0	0	0	0	0	0	0	0	0	0	0	0	0	0	0	0	0	0	0.000203274	0	0	0	0	0	0	0	0	0	0	0	0	0	0	0	0	0	0	0	0.000137057	0	0	0	0	0	0	0	0
CASSLQGSTDTQYF	0	0	4.97977e-05	0	0	0	0	0	0	0	0	0	0	0	0	0	3.20929e-05	0	0	0	0	0	0	0	0	0	0	0	0	0	0	0.000568343	0	0	0	0	0	0	0	0	0	0	0	0	0	0	0	0	0
CASSLQGSTEAFF	0	0	0	0	0	0	0	0	0	0	0	0	0	0	0	0	0	0	0	0	0.000154875	0	0	0	0	0	0	0	0	0.000362222	0	0	0	0	0	0	0	0	0	0	0	0	0	0	0	0	0.000144796	0	0
CASSLQGTEAFF	0	0	0	0	0	0	0	0	0	0	5.41536e-05	0	0	0	0	0	0	0	0	0	0	0	0	0	0	0	0	0	0	0	0	0	0	0	0	0	0	0	0	0	0	0	0	0	0	0	0	0	0
CASSLRADTQYF	0	0	0	0	0	0	0	0	0	0	0	0	0	0	0	0	0	0	0	0	0	0	0	0	0	0	0.00066778	0	0	0	0	0	0	0	0	0	0	0	0	0	0	0	0	0	0	0	0	0	0
CASSLRATNEKLFF	0	0	0	0	0	0	0	0	0	0	0	0	0	0	0	0	0	0	0	0	0	0	0.000343036	0	0	0	0	0	0	0	0	0	0	0	0	0	0	0	0	0	0	0	0	0	0	0	0	0	0
CASSLRDRGSYEQYF	0	5.80248e-05	0	0	0	0	0	0	0	0	0	0	0	0	0	0	0	0	0	0	0	0	0	0	0	0	0	0	0	0	0	0	0	0	0	0	0	0	0	0	0	0	0	0	0	5.28933e-05	0	0	0
CASSLRENTEAFF	0	0	0	0	0	0	0	0	0	0	0	0	0	0	0	0	0	0	0	0	0	0	0	0	0	0	0	0	0	0	0	0	0	0	0	0	0	0	0	0	0	0	0	0	0	0	0	0	3.71927e-05
CASSLRGELFF	0	0	0	0	0	0	0	0	0	0	5.41536e-05	0	0.000208507	0	0	0	0	0	0	0	0	0	0	0	0	0	0	0	0	0	0	0	0	0	0	0	0	0	9.76419e-05	0	0	0	0	0	0	0	0	0	0
CASSLRGETQYF	0	0	0	0	0	0	0	0	0	0	0	0.000100708	0	0	0	0	4.81394e-05	0	0	0	0	0	0	0	0	0	0	0	0	0	0	0	0	0	0	0	0	0	0	0	0	0	0	0	0	0	0	0	3.71927e-05
CASSLRGEYNEQFF	0	0	0.000136944	0	0	0	0	0	0	0	0	0	0	3.39784e-05	0	0	0	0	0	0	0	0	0	0	0	0	0	0	0	0	0	0	0	0	0	0	0	0	0	0	0	0	0	0	0	0	0	0	0
CASSLRGGGETQYF	0	0	0.000112045	0	5.02721e-05	0	0	0	0	0	0	0	0	0	0	0	0	0	0	0	0	0	0	0	0	0	0	0	0	0	0	0	0	0	0	0	0	0	0	0	0	0	0	0	0	0	0	0	0
CASSLRGGNQPQHF	0	0	0	0	0	0	0	0	0	0	5.41536e-05	0	0	0	0	0	0	0	0	0	0	0	0	0	0	0	0	0	0	0	0	0	0	0	0	0	0	0	0	0	0	0	5.0463e-05	0	0	0	0	0	0
CASSLRGMNTEAFF	0	0	0	0	0	0	0	0	0	0	8.12304e-05	0	0	0	0	0	0	0	0	0	0	0	0	0	0	0	0	0	0	0	0	0	0	0	0	0	0	0	0	0	0	0	0	0	0	3.96699e-05	0	0	0
CASSLRGNEQFF	0	0	0	0	0	0	0	0	0.000422654	0	0	0	0	0	0	0	0	0.0173859	0	0	0	0	7.35078e-05	0	0	0	0	0	0	0	0	0	0	0	0	0	0	0	0	0	0	0	0	0	0	0	0	0	0
CASSLRGNYGYTF	0	0	0	0	0	0	0	0	0	0	0	0	0.000104254	0.000271827	0	0	0	0	0	0	0	0	0	0	0	0	0	0	0	0	0	0	0	0	0	0	0	0	0	0	0	0	0	0	0	0	0	0	0
CASSLRGRETQYF	0	0	0	0.000134427	0	0	0	0	0	0.000221468	0	0	0	0	0	0	9.62788e-05	0	0	0	0	0	0	0	0	0	0	0	0	0	0	0	0	0	0	0	0	0	0	0	0	0	0	0	0	0	0	0	0
CASSLRGSGANVLTF	0	0	0	0	0	0	0	0	0	0	0	0	0	0	0	0	0	0	0	0	0	0	0	0	0	0	0	0	0	0	0	0	0	0	0	0	0	0	3.25473e-05	0	0	0	0	0.000291843	0	9.25632e-05	0	0	0
CASSLRGSYEQYF	0	0	0	0	0	0	0	0	0	0	0	0	0.000139005	0	0	0	0	0	0	0	0	0	0	0	0	0	0	0	0	0	0	0.000461779	0	0	0	0	0	0	0	0	0	0	0	0	0	0	0	0	3.71927e-05
CASSLRGTDTQYF	0	0	0	0	0	0	0	0	0	0	0	0	0	0	0	0	0	0	0	0	0	0	0	0	0	0	0	0	0	0	0	0	0	0	0	0	0	0	0	0	0	0	0	0	0	0	0.000206851	0	0
CASSLRGTEAFF	0	0	0	0	0	0	0	0	0	0	0	0	0	0	0	0	0	0	0	0	0	0	0.000220523	0	4.65831e-05	0	0	0	0	0	0	0	0	0	0	0	0	0	0	0	0	0	0	0	0	0	0	0	0
CASSLRGYEQYF	0	0	0	0	0	0	0	0	0	0	0	0	0	0	0	0	0	0	0	0.00106014	0	0	0	0	0	0	0	0	0	0	0	0	0	0	0	0	0	0	0	0	5.13963e-05	0	0	0	0	0	0	0	0
CASSLRQGGNQPQHF	0	0	0	0	0	0	0	0	0	0	0	0	0	0	0	0	0	0	0	0	0	0	0	0	0	0	0	0	0	0	0	0	0	0	0	0	0	0	0	0	0	0	0	0	0	6.61166e-05	0	0	0
CASSLRQGYNEQFF	0	0	0	0	0	0	0	0	0	0	0	0	0	0	0	0	0	0	0	0	0	0	0	0	0	0	0	0	0	0	0	0	0	0	0	0	0	0	0.000244105	0	0	0	0	4.86405e-05	0	0	0	0	0
CASSLRRGTDTQYF	0	0	0	0	0	0	0	0	0	0	0	0	0	0	0	0	4.81394e-05	0	0	0	0	0	0	0	0	0	0	0	0	0	0	0	0	0	0	0	0	0	0.000195284	0	0	0	0	0	0	0	4.13702e-05	0	0
CASSLRSSYEQYF	0	0	0	0	0	0	0	0	0	0	0	0	0	0	0	0	0	0	0	0	0	0	0	0	0	0	0	0	0	0	0	0	0	0	0	0	0	0	0	0	0	0	0	0	0	3.96699e-05	0	0	0
CASSLRSYNEQFF	0	0	0	0	0	0	0	0	0	0	0	0	0	0	0	0	0	0	0	0	0	0	0	0	0	0	0	0	0	0	0	0	0	0	0	0	0	0	0	0	0	0	0	0	0	0	0	0	4.95903e-05
CASSLRTGGETQYF	0	0	0	0	0	0	0	0	0	0	0	0	0	3.39784e-05	0	0	0	0	0	0	0	0	0	0	0	0	0	0	0	0	0	0	0	0	0	0	0	0	0	0	0	0	0.000227083	0	0	3.96699e-05	0	0	0
CASSLRTGNTGELFF	0	0	0	0	0	0	0	0	0	0	0	0	0	0.000730535	0	0	0	0	0	0	0	0	0	0	0	0	0	0	0	0	0	0	0	0	0	0	0	0	0	0	0	0	0.000126157	0	0	0	6.20553e-05	0	0
CASSLRYEQYF	0	0	0	0	0	0	0	0	0	0	0	0	0	0.000101935	0	0	0	0	0	0	0	0	0	0	0	0	0	0	0	0	0	0	0	0	0	0	0	0	0	7.21631e-05	0	0	0	0	0	0	0	0	0
CASSLSENTEAFF	0	0	0	0	0	0	0	0	0	0	0	0	0	0	0	0	0	0	0	0	0	0	0	0	0	0	0	0	0	0	0	0	0	0	0	0	0	0	0	0	0	0	0	4.86405e-05	0	0	0	0	0
CASSLSGAGNTIYF	0	0	0	0	0	0	0	0	7.68462e-05	0	0	0	0	0	0	0	0	0	0	0	0	0	0	0	0	0	0	0	0	0	0	0	0	0	0	0	0	0	0	0	0	0	0	0	0	0	0	0	0
CASSLSGAYEQYF	0	0	0	0	0	0	0	0	0	0	0	0	0	0	0	0	0	0	0	0	0	0	0	0	0	0	0	0	0	0	0	0	0	0	0	0	0	0	0	0	0.000119925	0	0	0	0	2.64466e-05	0	0	0
CASSLSGDGYTF	0	0	0	0.000134427	0	0	2.93984e-05	0	0	0	0	0	0	0	0	0	0	0	0	0	0	0	0	0	0	0	0	0	0	0	0	0	0	0	0	0	0	0	0	0	0	0	0	0	0	0	0	0	0
CASSLSGGDTQYF	0	0	0	0	0	0	0	0	0	0	0	0	0	5.09675e-05	0	0	0	0	0	0	0	0	0	0	0	0	0	0	0	0	0	0	0	0	0	0	0	0	0	0	0.000239849	0	0	0	0	0	0	0	0
CASSLSGGNTGELFF	0	0	0	0	0	0	0	0	0	0	0	0	0	3.39784e-05	0	0	0	0	0	0	0	0	0	0	0	0	0	0	0	0	0	0	0	0	0	0	0	0	0	0	0	0	0	0	5.233e-05	0	0	0	0.000185963
CASSLSGGQETQYF	0	0	0	0	0	0	0	0	0	0.00088587	0	0	0	0	0	0	0	0	0	0	0	0	0	0	0	0	0	0	0	0	0	0	0	0	0	0	0	0	0	0	0	0	0	0	0	0	0	0	2.47951e-05
CASSLSGGSYEQYF	0	0	0	0	0	0	0	0	0	0	0	0	6.95024e-05	0	0	0	0	0	0	0	0	0	0	0	0	0	0	0	0	0	0	0	0	0	0	0	0	0	0	0	0	0	0	0	0	0	0	0	0
CASSLSGGVETQYF	0	0	0	0	0	0	0	0	0	0	0	0	0	0	0	0	0	0	0	0	0	0	0	0	0	0	0	0	0	0	0	0	0	0	0	0	0	0	0	0	5.13963e-05	0	0	0	0	0	0	0	0
CASSLSGNEQFF	0	0	0	0	0	0	0	0	0	0	0	0	6.95024e-05	0	0	0	0	0	0	0	0	0	0	0	0	0	0	0	0	0	0	0	0	0	0	0	0	0	0	0	0	0	0	0	0	9.25632e-05	0	0	0
CASSLSGNQPQHF	0	0	0	0	0	0	0	0	0	0	0	0	0	0	0	0	0	0	0	0	0	0	0	0	0	0	0	0	0	0	0	0.000177607	0	0	0	0	0	0	0	0	0	0	0	0	0	0	0	0	3.71927e-05
CASSLSGSGELFF	0	0	0	0	0	0	0	0	0	0	0	0	0	0	0	0	6.41859e-05	0	0	0	0	0	0	0	0	0	0	0	0	0	0	0	0	0	0	0	0	0	0	0	0	0	0	0	0	0	0.000248221	0	0
CASSLSGTGYNEQFF	0	0	0	0	0	0	0	0	0	0	0	0	0	5.09675e-05	0	0	0	0	0	0	0	0	0	0	0	0	0	0	0	0	0	0	0	0	0	0	0	0	0	0	0	0	0	0	0	2.64466e-05	0	0	0
CASSLSPGELFF	0	0	0	0	0	0	0	0	0	0	0	0	0	0	0	0	0	0	0	0	0	0	0	0	0	0	0	0	0	0	0	0	0	0	0	0	0	0	0	0	0	0	0	0	0	0	8.27404e-05	0	0
CASSLSPQETQYF	0	0	0	0	0	0	0	0	0	0	0	0	0	0	0	0	0	0	0	0	0	0	0	0	0	0	0	0	0	0	0	0	0	0	0	0	0	0	0	0	0	0	0	0	0	0	0	0	0
CASSLSPSYEQYF	0	0	8.7146e-05	0	0	0	0	0	0	0	0	0	0.000173756	0	0	0	0	0	0	0	0	0	0	0	0	0	0	0	0	0	0	0	0	0	0	0	0	0	0	0	0	0	0	0	0	0	0	0	4.95903e-05
CASSLSQETQYF	0	0	0	0	0	0	0	0	0	0	0	0	0	0	0	0	0	0	0	0	0	0	0	0	0	0	0	0	0	0	0	0	0	0	0	0	0	0	0	0.000216489	0	0	0	0	0	0	0	0	0
CASSLSRNSPLHF	0	0	7.46965e-05	0	0	0	0	0	0	0	0	0	0	0	0	0	0	0	0	0	0	0	0.000147016	0	0	0	0	0	0	0	0	0	0	0	0	0	0	0	0	0	0	0	0	0	0	0	0.000103425	0	0
CASSLSSGGYNEQFF	0	0	0	0	0	0	0	0	0	0	0	0	0	0	0	0	0	0	0	0	0	0	0	0	0	0	0	0	0	0	0	0	0	0	0	0	0	0	4.8821e-05	0	0	0	0	0	0	6.61166e-05	0	0	0
CASSLSSNQPQHF	4.0055e-05	0	0	0	0	0	0	0	0	0	0	0	0	0	0	0	0	0	0	0	0	0	0	0	0	0	0	0	0	0	0	0.000319693	0	0	0	0	0	0	0	0	0	0	0	0	0	0	0	0	0
CASSLSSTDTQYF	0	0	0	0	0	0	0	0	0	0.000344505	0	0	0	0	0	0	0	0	0	0	0	0	0	0	0	0	0	0	0	0	0	0	0	0	0	0	2.79799e-05	0	0	0	0	0	0	0	0	5.28933e-05	0	0	0
CASSLSYTGELFF	0	0	0	0	0	0	0	0	0	0	0	0	0	0	0	0	0	0	0	0	0	0	0	0	0	0	0	0	0	0	0	0	0	0	0	0	0	0	0	0	0	0	0.000151389	0	0	0	8.27404e-05	0	0
CASSLTANTEAFF	0	0	0	0	0	0	0	0	0	0	0	0	0	0	0	0	0	0	0	0	1.93594e-05	0	0	0	0	0	0	0	0	0	0	0	0	0	0	0	0	0	0	0	0	0	0	0	5.233e-05	0	0	0	2.47951e-05
CASSLTGASTDTQYF	0	0	0	0	0	0	0	0	0	0	0	0	0	0	0	0	0	0	0	0	0	0	0	0	0	0	0	0	0	0	0	0	0	0	0	0	0	0	9.76419e-05	0	0	0	0	7.29607e-05	0	0	0	0	0
CASSLTGDEQYF	0	0	0	0	0	0	0	0	0	0	0	0	0	0	0	0	0	0	0	0	0	0	0	0	0	0	0	0	0	0	0	0	0	0	0	0	0	0	0	0	0	0	0	0	0	0	0.000144796	0	0
CASSLTGGETQYF	0	0	0	0	0	0	0	0	0	0	0	0	0	0	0	0	0	0	0	0	0	0	0	0	0	0	0	0	0	0	0	0	0	0	0	0	0	0	0	0	0	0	0	0	0	0	0	0.000382715	0
CASSLTGGGTEAFF	0	0	0	0	0	0	0	0	0	0	0	0	0	0	0	0	0	0	0	0	0	0	0	0	0	0	0	0	0	0	0	0	0	0	0	0	0	0	0	0	0	0	0	0	0	0	0	0	2.47951e-05
CASSLTGGYNEQFF	0	0	0	0.000179236	0	0	0	0	0	0	0	0	0	0	0	0	0	0	0	0	0	0	0	0	0	0	0	0	0	0	0	0	0	0.000495755	0	0	0	0	0	0	0	0	0	0	0	0	0	0	0
CASSLTGNTGELFF	0	0	0	0	0	0	0	0	0	0	8.12304e-05	0	0	0	0	0	0	0	0	0	0	0	0	0	0	0	0	0	0	0	0	0	0	0	0	0	0	0	0.000146463	0	0	0	0	0	0	0	0	0	3.71927e-05
CASSLTGTGELFF	0	0	0	0	0	0	2.93984e-05	0	0	0	0	0	0	0	0	0	0	0	0	0	0	0	0	0	0	0	0	0	0	0	0	0	0	0	0	0	0	0	0	0	0	0	0	0	0	0	0	0	0
CASSLTPDTQYF	0	0	0	0	0	0	0	0	0	0	0	0	0	5.09675e-05	0	0	0	0	0	0	0	0	0	0	0	0	0	0	0	0	0	0	0	0	0	0	0	0	0	0	0	0	0	0	0	3.96699e-05	0	0	0
CASSLTSGSTDTQYF	0	0	0	0	0	0	0	0	0	0	0	0	0	0.000101935	0	0	0	0	0	0	0.000251672	0	0	0	0	0	0	0	0	0	0	0	0	0	0	0	0	0	0	0	0	0	0	0	0	0	0	0	0
CASSLTSGSYNEQFF	0	0	0	0	0	0	0	0	0	0	0	0.000228881	0	6.79567e-05	0	0	0	0	0	0	0	0	0	0	0	0	0	0	0	0	0	0	0	0	0	0	0	0	0	0	0	0	0	0	0	0	6.20553e-05	0	0
CASSLTSSTDTQYF	0	0	0	0	0.000842058	0	0	0	0	0	0	0	0	0	0	0	0	0	0	0	0	0	0	0	0	0	0	0	0	0	0	0	0	0	0	0	0	0	0	0	0	0	0	0.000243202	0	0	4.13702e-05	0	0
CASSLTYEQYF	0	0	8.7146e-05	0	0	0	0	0	0	0	0	0	0	0	0	0	0	0	0	0	0	0	0	0	0	0	0	0	0	0	0	0	0	0	0	0	0	0	0	0	0	0	0	7.29607e-05	0	0	0	0	0
CASSLVAGGADTQYF	0	0	0	0	0	0	0	0	0	0	0	0	0	0	0	0	0	0	0	0	0	0	0	0	0	0	0	0	0	0	0	0	0	0	0	0	0	0	0	0	0	0	0	0	0	0	0	0	2.47951e-05
CASSLVAGSYNEQFF	0	0	0	0	0	0	0	0	0	0	0	0	0	0	0	0	0	0	0	0	0	0	0	0	0	0	0	0	0	0	0	0	0	9.29541e-05	0	0	0	0	0	0	0	0	0	0	0	0	6.20553e-05	0	0
CASSLVANEQFF	0	0	0	0	0	0	0.000220488	0	0	0	0	0	0	0	0	0	0	0	0	0	0	0	0	0	0	0	0	0	0	0	0	0	0	0	0	0	0	0	0	0	0	0	0	0	0	0	4.13702e-05	0.000521884	0
CASSLVDEQFF	0	0	0.000149393	0	0	0	0	0	0.000730039	0	0	0	0	0	0	0	0	0	0	0	0	0	0	0	0	0	0	0	0	0	0	0	0	0	0	0	0	0	0	0	0	0	0	0	0	0	0	0	0
CASSLVGGETQYF	0	0	0	0	0	0	0	0	0	0	0	0	0	0	0	0	0	0	0	0	0	0	0	0	0	0	0	0	0	0	0	0	0	0	0	0	0	0	0	0	0	0	5.0463e-05	0	0	0	0	0	0
CASSLVGGNEQFF	0	0	0	0	0	0	0	0	0	0	0	0	0	0	0	0	0	0	0	0	2.90391e-05	0	0	0	0	0	0	0	0	0	0	0	0	0	0	0	0	0	0	0	0	0	0	9.7281e-05	0	0	0	0	0
CASSLVGNEQFF	0	0	0	0	0	0	0	0	0	0	0	0	0	0	0	0	3.20929e-05	0	0	0	0	0	0	0	0	0	0	0	0	0	0	0	0	0	0.00257492	0	0	0	0	0	0	0	0	0	0	0	0	0	0
CASSLVGQGGNEQFF	0	0	7.46965e-05	0	0	0	0	0	0	0	0	0	0	0	0	0	0	0	0	0	0	0	0	0	0	0	0	0	0	0	0	0	0	0	0	0	0	0	4.8821e-05	0	0	0	0	0	0	0	0	0	0
CASSLVGRSYEQYF	0	0	0	0	0	0	0	0	0	0	0	0	0.000139005	0	0	0	0	0	0	0	0	0	0	0	0	0	0	0	0	0	0	0	0	0	0	0	0	0	0	0	3.42642e-05	0	0	0	0	0	0	0	0
CASSLVGSGNTIYF	0	0	0	0	0	0	0	0	0	0	0	0	0.000139005	0	0	0	0	0	0	0	0.000125836	0	0	0	0	0	0	0	0	0	0	0	0	0	0	0	0	0	0	0	0	0	0	0	0	0	0	0	0
CASSLVGTEAFF	0	8.12348e-05	0	0	0	0	0	0	0	0	0	0	0	0	0	0	0	0	0	0	0	0	0.000392042	0	0	0	0	0	0	0	0	0	0	0	0	0	0	0	0	0	0	0	0	0	0	0	0	0	0
CASSLVGTGANVLTF	0	0	0	0	0	0	0	0	0	0	0	0	0	0	0	0	0	0	0	0	1.93594e-05	0	0	0	0	0	0	0	0	0	0	0	0	0	0	0	0	0	0	0	0	0	0	0	0	0	0	0	3.71927e-05
CASSLVRETQYF	0	0	0	0	0	0	0	0	0	0	0	0	6.95024e-05	0	0	0	0	0	0	0	8.71173e-05	0	0	0	0	0	0	0	0	0	0	0	0	0	0	0	0	0	0	0	0	0	0	0	0	0	0	0	0
CASSLVSSYEQYF	0	0	0	0	0	0	0	0	0	0	0	0	0.000104254	0	0	0	0	0	0	0	0	0	0	0	0	0	0	0	0	0	0	0	0	0	0	0	0	0	0	0	0	0	0	0	0	0	0	0	0
CASSLVVGVGEQFF	0	0	0	0	0	0	0	0	0	9.843e-05	0	0	0	0.00118924	0	0	0	0	0	0	0	0	0	0	0.000652164	0	0	0	0	0	0	0	0	0	0	0	0	0	0	0	0	0	0	0	0	0	0	0	0
CASSLVYNEQFF	0	0	0	0	0	0	0	0	0	0	0	0	0	5.09675e-05	0	0	0	0	0	0	0	0	0	0	0	0	0	0	0	0	0	0	0	0	0	0	0	0	9.76419e-05	0	0	0	0	0	0	0	0	0	0
CASSLYSGANVLTF	0	0	0	0	0	0	0	0	0	0	0	0	0.000104254	0	0	0	0	0	0	0	0	0	0	0	0	0	0	0	0	0	0	0	0	0	0	0	0	0	0	0	5.13963e-05	0	0	0	0	0	0	0	0
CASSMGETQYF	0	0	0	0	0	0	8.81951e-05	0	0	0	0	0	0	0	0	0	0	0	0	0	0	0	0	0	0	0	0	0	0	0	0	0	0	0	0	0	0	0	0	0	0	0.00377887	0	0	0	0	0	0	0
CASSMGGNTEAFF	0	0	0	0	0	0	0	0	0	0	0	0	0	0	0	0	0	0	0	0	0	0	0	0	0	0	0	0	0	0	0	0	0	0	0	0	0	0	0	0	0	0	0	0	0	0	0	0	0
CASSMRSSYEQYF	0	0	0	0	0	0	0	0	0	0	0	0	0	5.09675e-05	0	0	0.000288836	0	0	0	0	0	0	0	0	0	0	0	0	0	0	0	0	0	0	0	0	0	0.000699767	0	0	0	0	0	0	0	0	0	0
CASSMTSGSYNEQFF	0	0	0	0	0	0	0	0	0	0	0	0.00108032	0	0	0	0	0	0	0	0	0	0	0	0	0	0	0	0	0	0	0	0	0	0	0	0	0	0	0	0	0	0	0	0.000218882	0	0	0	0	0.00288863
CASSNPNTGELFF	0	0	0	0	0	0	0	0	0	0	0	0	0	5.09675e-05	0	0	0	0	0	0	0	0	0	0	0	0	0	0	0	0	0	0	0	0	0	0	0	0	0	0	0	0	0	0	0	0	0.000848089	0	0.000706661
CASSNRGSNQPQHF	0	0	6.22471e-05	0	0	0	0	0	0	0	0	0	0	0	0	0	0	0	0	0	0	0	0	0	0	0	0	0	0	0	0	0	0	0	0	0	0	0	0	0	0	0	0	0	5.233e-05	0	0	0	0
CASSNRQETQYF	0	0	0	0	0	0	0	0	0	0	0	0	0	0	0	0	0	0	0	0	0	0	0	0	0	0	0	0	0	0	0	0	0	0	0	0	0	0	0	0	0	0	0	0	0	0	0	0	0.000123976
CASSNSDTQYF	0	0	0	0	0	0	0	0.000832203	0	0	0	0	0	0	0	0	0	0	0	0	0	0	0	0	0	0	0	0	0	0	0	0	0	0	0	0	0	0	0	0	0	0	0	0	0	0	0	0	0
CASSNSGANVLTF	0	0	0	0	0	0	0	0	0	0	8.12304e-05	0	0	0	0	0	0	0	0	0	0	0	0	0	0	0	0	0	0	0	0	0	0	0.000402801	0	0	0	0	0	0	0	0	0.000227083	0	0	0	0	0	0
CASSNTGELFF	0	0	0	0	0	0	0	0	0	0	0	0	0	0	0	0	0	0	0	0	0	0	0	0	0	0	0	0	0	0	0	0	0	0	0	0	0	0	0	0	0	0	0	0.000364804	0	0	0	0	0.000136373
CASSPAANYGYTF	0	0	0	0	0	0	0	0	0	0	0	0	0	0	0	0	0	0	0	0	0	0	0	0	0	0	0	0	0	0	0	0	0	0	0	0	0	0	0	0	0	0	0	0	0	0	0	0	0
CASSPAGGRETQYF	0	0.000197284	0	0	0	0	0	0	0	0	0	0	0	0	0	0	0	0	0	0	0	0	0	0	0	0	0	0	0	0	0	0	0	0	0	0	0	0	0	0	0	0	5.0463e-05	0	0	0.000105787	0	0	0
CASSPANTGELFF	0	0	0	0	0	0	0	0	0	0	0	0	0.000139005	0	0	0	0	0	0	0	0	0	0	0	0	0	0	0	0	0	0	0	0	0	0	0	0	0	0	0	0	0	0	0	0	0	8.27404e-05	0	0
CASSPATDTQYF	0	0	0	0	0	0	0	0	0	0	0	0	0	0	0	0	0.000288836	0	0	0	0	0	0	0	0	0	0	0	0	0	0	0	0	0	0	0	0	0	0.000146463	0	0	0	0	0	0	0.000132233	0	0	0
CASSPAYEQYF	0	0	0	0	0	0	0	0	0	0	0	0	0	0	0	0	0	0	0	0	3.87188e-05	0	0	0	0	0	0	0	0	0	0	0	0	0	0	0	0	0	0	0	0	0	0	0	0	0	0	0	0
CASSPDRGGYTF	0	0	0	0	0	0	0	0	0	0	5.41536e-05	0	0	0	0	0	0	0	0	0	0	0	0	0	0	0	0	0	0	0	0	0	0	0	0	0	0	0	0	0	0	0	0	0	0	0	0	0.000208754	0
CASSPDRGNQPQHF	0	0	0	0	0	0	0	0	0	0	0	0	0	0	0	0	0	0	0	0	0	0	0	0	0	0	0	0	0	0	0	0	0	0	0	0	0	0	0	0	0	0	0	0	5.233e-05	0	0	0	0
CASSPDRYEQYF	0	0	0	0	0	0	0	0	0	0	0	0	0	5.09675e-05	0	0	0	0	0	0	0	0	0	0	0	0	0	0	0	0	0	0	0	0	0	0	0	0	0	0	0	0	0	0	0	0	0	0	0
CASSPDSNYGYTF	0	0	0	0	0	0	0	0	0	0	0	0	0.000208507	0	0	0	0	0	0	0	0	0	0	0	0	0	0	0	0	0	0	0	0	0	0	0	0	0	0	0	0	0	0	0	0	0	0	0	0
CASSPDSQETQYF	4.0055e-05	0	0	0	0	0	0	0	0	0	0	0	0	0	0	0	0	0	0	0	0	0	0	0	0	0	0	0	0	0	0	0	0	0	0	0	0	0	0	0	0	0	0	0	0	0	0	0	4.95903e-05
CASSPDTEAFF	0	0	0	0	0	0	2.93984e-05	0	0	0	0	0	0	0	0	0	0	0	0	0	1.93594e-05	0	0.000122513	0	0	0	0	0	0	0	0	0	0	0	0	0	0	0	0	0	0	0	0	0	0	0	0	0	0
CASSPDTGELFF	0	0	0	0	0	0	0	0	0	0	0.000135384	0	0	0	0	0	0	0	0	0	0	0	0	0	0	0	0	0	0	0	0	0	0	0	0	0	0	0	0	0	0	0	0	0	0	0	0	0.000104377	6.19878e-05
CASSPGASYEQYF	0	0	0	0	0	0	0	0	0	0	0	0	0	0	0	0	0	0	0	0	0	0	0	0	0	0	0	0	0	0	0	0	0	0	0	0	0	0	0	0	0	0	0	0	0	3.96699e-05	0	0	6.19878e-05
CASSPGDTQYF	0	0	0	0	0	0	0	0	0	0	0	0	0	0	0	0	0	0	0	0.00106014	0	0	0	0	0	0	0	0	0	0	0	0	0	0	0	0	0	0	0	0	0	0	0	0	0	0	0	0	0
CASSPGGAEQYF	0	0	0	0	0	0	0	0	0	0	8.12304e-05	0	0	0	0	0	0	0	0	0	0	0	0.00154366	0	0	0	0	0	0	0	0	0	0	0	0	0	0	0	0	0	0	0	0	0	0	0	0	0	2.47951e-05
CASSPGGDTQYF	0	0	4.97977e-05	0	0	0	0	0	0	0	0	0	0	0	0	0	0	0	0	0	0	0	0	0	0	0	0	0	0	0	0	0	0	0	0	0	0	0	0.000162737	0	0	0	0	0	0	0	0	0	0
CASSPGGETQYF	0	0	0.000199191	0	0	0	0	0	0	0	0	0	0	0	0	0	0	0	0	0	0	0	0	0	0	0	0	0	0	0	0	0	0	0	0	0	0	0	0	0	0	0	0	0.000121601	0	6.61166e-05	0	0	0
CASSPGGGNTEAFF	0	0	0	0	0	0	0	9.2467e-05	0	0	0	0	0	0	0	0	0	0	0	0	0	0	0	0	0	0	0	0	0	0	0	0	0	0	0	0	0	0	0	0	0	0.000132128	0	0	0	0	0	0	0
CASSPGGGTDTQYF	0	2.32099e-05	0	0	0	0	0	0	0	0	0	0	0	0	0	0	0	0	0	0	0	0	0	0	0.000139749	0	0	0	0	0	0	0	0	0	0	0	0	0	0	0	0	0	0	0	0	0	0	0	0
CASSPGGHEQYF	0.000574122	0	0	0	0	0	0	0	0	0	0.000135384	0	0	0	0	0	0	0	0	0	0	0	0	0	0	0	0	0	0	0	0	0	0	0	0	0	0	0	0	0	0	0	0	0	0	0	0	0	7.43854e-05
CASSPGGMNTEAFF	0	0	0	0	2.5136e-05	0	0	0	0	0	0	0	6.95024e-05	0	0	0	0	0	0	0	0	0	0	0	0	0	0	0	0	0	0	0	0	0	0	0	0	0	0	0	0	0	0	0	0	0	0	0	0
CASSPGGSYEQYF	0	0	0	0	0	0	0	0	0	0	0	0	0	0	0	0	0	0	0	0	0	0	0	0	0	0	0	0	0	0	0	0	0	0	0	0	0	0	0	0	0	0	5.0463e-05	0	0	0	0	0	0
CASSPGGYEQYF	0	4.64199e-05	0	0	0	0	0	0	0	0	0	0	0	0	0	0	0	0	0	0	0	0	0	0	0	0	0	0	0	0	0	0	0	0	0	0	0	0	0	0	0	0	0	0	0	0	0	0	0.00156209
CASSPGLSYEQYF	0	0	0	0	0	0	7.34959e-05	0	0	0.000344505	0	0	0	0	0	0	0	0	0	0	0	0	0	0	0	0	0	0	0	0	0	0	0	0	0	0	0	0	0	0	0	0	0	0	0	0	0	0	0
CASSPGLYNEQFF	0	0	0	0	3.77041e-05	0	0	0	0	0	0	0	0	0	0	0	4.81394e-05	0	0	0	0	0	0	0	0	0	0	0	0	0	0	0	0	0	0	0	0	0	0	0	0	0	0	0	0	0	0	0	0
CASSPGNEQFF	0	0	0	0.000134427	0	0	0	0	0	0	0	0	0	0	0	0	0	0	0	0	0	0	0	0	0	0	0	0	0	0	0	0	0	0	0	0	0	0	0	0	0	0	0	0	0	0.000105787	0	0	0
CASSPGPNYGYTF	0	0	0	0	0	0	0	0	0	0	0	0	0	0	0	0	0	0	0	0	0	0	0	0	0	0	0	0	0	0	0	0	0	0	0	0	0	0	0	0	0	0	0	0	0	0	0	0	0
CASSPGQGADTQYF	0	0	0	0	0	0	0	0	0	0	0	0	0	0	0	0	0.000240697	0	0	0	0	0	0	0	0	0	0	0	0	0	0	0	0	0	0	0	0	0	0.000260379	0	0	0	0	4.86405e-05	0	0	0	0	0
CASSPGQGGNQPQHF	0	0	0	0	8.79762e-05	0	0	0	0	0	0	0	0	0	0	0	3.20929e-05	0	0	0	0	0	0	0	0	0	0	0	0	0	0	0	0	0	0	0	0	0	6.50946e-05	0	0	0	0	0	0	0	0	0	0
CASSPGQGPDTQYF	0	0	0	0	0	0	0	0	0	0	0	0	0	0	0	0	0	0	0	0	0	0	0	0	0	0	0	0	0	0	0	0	0	0	0	0	0	0	0	0	0	0	0.000201852	0	0	0	0	0	0
CASSPGQGPYEQYF	0	0	0	0	0	0	0	0	0	0	0	0	0	0	0	0	0	0	0	0	0	0	0	0	0	0	0	0	0	0	0	0	0	0	0	0	0	0	0	0	0	0	0	0	0	0	0	0	0
CASSPGQGSYEQYF	0	0	0	0	0	0	0	0	0	0	0	0	0	0	0	0	0	0	0	0	0	0	0	0	0	0	0	0	0	0	0	0	0	6.19694e-05	0	0	0	0	0	0	0	0	0	0	0	0	0	0	0.000111578
CASSPGQGSYGYTF	0	0	0	0	0	0	0	0	0	0	5.41536e-05	0	0	0	0	0	0	0	0	0	0	0	0	0	0	0	0.000166945	0	0	0	0	0	0	0	0	0	0	0	3.25473e-05	0	0	0	0	0	0	0	0	0	0
CASSPGQGTDTQYF	0	0	0	0	0	0	0	0	0	0	0	0	0	0	0	0	0	0	0	0	0	0	0	0	0	0	0	0	0	0.00126107	0	0	0	0	0	0	0	0	0	0	0	0	0	4.86405e-05	0	0	0	0	0
CASSPGQGVGYTF	0	0	0	0	0	0	0	0	0	0	0	1.83105e-05	0	0	0	0	0	0	0	0	0	0	0	0	0	0	0	0	0	0	0	0	0	0	0	0	0	0	4.8821e-05	0	0	0	0	0	0	0	0	0	4.95903e-05
CASSPGQGYGYTF	0	0	0	0	0	0	0	0	0	0	0	0	0	0	0	0	0	0	0	0	0	0	0	0.000333587	0	0	0	0	0	0	0	0	0	0	0	0	0	0	0	0	0	0	0	0	7.8495e-05	0	0	0	0
CASSPGQNYGYTF	0	0	2.48988e-05	8.96178e-05	0	0	0	0	0	0	0	0	0	0	0	0	0	0	0	0	0	0	0	0	0	0	0	0	0	0	0	0	0	0	0	0	0	0	0	0	0	0	0	0	0	0	0	0	0
CASSPGQRETQYF	0	0	0	0	0	0	0	0	0	0	0	0	0	0	0	0	0	0	0	0	0	0	0	0	0	0	0	0	0	0	0	0.000284172	0	0	0	0	0	0	0	0	0	0	0	0	0	0	0	0	0.000161168
CASSPGQSSYNEQFF	0	0	0	0	0	0	0	0	0	0	0.000108307	0	0	0	0	0	0	0	0	0	0	0	0	0	0	0	0	0	0	0	0	0	0	0	0	0	0.000405708	0	0	0	3.42642e-05	0	0	0	0	0	0	0	0
CASSPGQSYNEQFF	0	0	0	0	0	0	0	0	0	0	0	0	0	5.09675e-05	0	0	0	0	0	0	0	0	0	0	0	0	0	0	0	0	0	0	0	0	0	0	0	0	0	0	0	0	0	0	0	0	0	0	0
CASSPGRMNTEAFF	0	0	0	0	0	0	0	0	0	0	0	0	0	3.39784e-05	0	0	0	0	0	0	8.71173e-05	0	0	0	0	0	0	0	0	0	0	0	0	0	0	0	0	0	0	0	0	0	0	0	0	0	0	0	0
CASSPGRSSYNEQFF	0	0	0	0	0	0	0	0	0	0	0	0	0	0	0	0	0	0	0	0	0	0	0	0	0	0	0	0	0	0	0	0	0	0	0	0	0	0	0	0	0	0	0	0	0	0	0	0	0
CASSPGSQPQHF	0	0	0	0	0	0	0	0	0	0	0.000189538	0	0	0	0	0	0	0	0	0	0	0	0	0	0	0	0	0	0	0	0	0	0	0	0	0	0	0	0	0	0	0	0	0	0	0	0	0	0
CASSPGTAYEQYF	0	0	6.22471e-05	0	0	0	0	0	0	0	0	0	0	0	0	0	0	0	0	0	5.80782e-05	0	0	0	0	0	0	0	0	0	0	0	0	0	0	0	0	0	0	0	0	0	0	0	0	0	0	0	0
CASSPGTAYNEQFF	0	0	0	0	0	0	0	0	0	0	0	0	0.000139005	0	0	0	0	0	0	0	0	0	0	0	0	0	0	0	0	0	0	0	0	0	0	0	0	0	0	0	0	0	0.000100926	0	0	0	0	0	0
CASSPGTGAYNEQFF	0	0	0	0	0	0	0	0	0	0	0	0	0	0	0	0	0	0	0	0	8.71173e-05	0	0	0	6.98747e-05	0	0	0	0	0	0	0	0	0	0	0	0	0	0	0	0	0	0	0	0	0	0	0	3.71927e-05
CASSPGTGDYEQYF	0	0	0	0	0	0	0	0	0	0	0	0	0	0	0	0	0	0	0	0	0	0	0	0	0	0	0	0	0	0	0	0	0	0	0	0	0	0	0	0	3.42642e-05	0	0.000100926	0	0	2.64466e-05	0	0	0
CASSPGTGGNQPQHF	2.67033e-05	0	0	0	5.02721e-05	0	0	0	0	0	0	0	0	0	0	0	0	0	0	0	0	0	0	0	0	0	0	0	0	0	0	0	0	0	0	0	0	0	0	0	0	0	0	0	0	0	0	0	2.47951e-05
CASSPGTGSNQPQHF	0	4.64199e-05	0	0	0	0	0	0	0	0	0	0	0	0	0	0	0	0	0	0	0.000164555	0	0	0	0	0	0	0	0	0	0	0	0	0	0	0	0	0	0	0	0	0	0	0	0	0	6.20553e-05	0	0
CASSPGTGSYEQYF	0	0	4.97977e-05	0	0	0	0	0	0	0	0	0	0	0	0	0	0	0	0	0	0	0	0	0	0	0	0	0	0	0	0	0.000213129	0	0	0	0	0	0	0	0	0	0	0	0	0	6.61166e-05	0	0	0
CASSPGTNTGELFF	0	0	0	0	0	0	0	0	0	0	0	0	0	0	0	0	0	0	0	0	0	0	0	0	0	0	0	0	0	0	0	0	0	0	0	0	0	0	0	0	0	0	0	0	0	0.000211573	6.20553e-05	0	2.47951e-05
CASSPGTSSYEQYF	0	0	0	0	0	0	0	0	0	0	0	0	0	0	0	0	0	0	0	0	0	0	0	0	0	0	0	0	0	0	0	0	0	0	0	0	0	0	0	0	0	0	0	0	0	0	0	0	0
CASSPGVNEQFF	0	0	0	0	0	0	0	0	0	0	0	0	0	0	0	0	0	0	0.000167056	0	0	0	0	0	0	0	0	0	0	0	0	0	0	0	0	0	0	0.000105978	0	0	0	0	0	0	0	0	0	0	0
CASSPHNEQFF	9.34617e-05	0	0	0	0	0	0.000279284	6.16447e-05	0	0	0	0	0	0	0	0	0	0	0	0	0	0	0	0	0	0	0	0	0	0	0	0	0	0	0	0	0	0	0	0	0	0	0	0	0	0	0	0	0
CASSPIRASGANVLTF	0	0	0	0	0	0	0	0	0	0	0	0	0	0	0	0	3.20929e-05	0	0	0	0	0	0	0	0	0	0	0	0	0	0	0	0	0	0	0	0	0	0.000162737	0	0	0	0	0	0	0	0	0	0
CASSPLAGGTDTQYF	0	0	0	0	0	0	0	0	0	0	0	0	0	0	0	0	0	0	0	0	0	0	0	0	0	0	0	0	0	0	0	0	0	0	0	0	0	0	0	0	0	0	0	0	0	0	0	0	0
CASSPLAGVDTQYF	0	0	0	0	0	0	0	0	0	0	0	0	0	0	0	0	0	0	0	0	0	0	0	0	0	0	0	0	0	0	0	0	0	0	0	0	0	0	0	0	0	0	0	0	0	0	4.13702e-05	0.000139169	0
CASSPLGETQYF	0	0	0	0	0	0	0	0	0	0	0	0	0	0	0	0	0	0	0	0	0	0	0	0	0	0	0	0	0	0	0	0	0	0	0	0	0	0	0	0	0	0	0	0	0	0	8.27404e-05	0	0
CASSPLPGAGPNSPLHF	0	0	0	0	0	0	0	0	0	0	0	0	0	0	0	0	0.000593719	0	0	0	0	0	0	0	0	0	0	0	0	0	0	0	0	0	0	0	0	0	0.00434507	0	0	0	0	0.000170242	0	0	0	0	0
CASSPLQETQYF	0	0	0	0	0	0	7.34959e-05	0	0	0	0	0	0	0	0	0	0	0.000674513	0	0	0	0	0	0	0	0	0	0	0	0	0	0	0	0	0	0	0	0	0	0	0	0	0.00146343	0	0	0	0	0	0
CASSPLTGTGSYGYTF	0	0	0	0	0	0	0	0	0	0	0	0	0	0.000288816	0	0.00141729	0	0	0	0	0	0	0	0.00202005	0	0	0	0	0	0	0	0	0	0	0	0	0	0	0	0	0	0	0	0	0	0	0	0	0
CASSPMNTEAFF	0	0	0	0	0	0	0	0	0	0	0	0	0	0	0	0	0	0	0	0	0	0	0	0	0	0	0	0	0	0	0	0	0	0	0	0	0	0	0	0	0	0	0	0	0.000130825	0	0	0	0
CASSPNRRDFGYSGANVLTF	0	0	0	0	0	0	0	0	0	0	0	0	0	0	0	0	0.000497441	0	0	0	0	0	0	0	0	0	0	0	0	0	0	0	0	0	0	0	0	0	0.000634673	0	0	0	0	0.000121601	0	0	0	0	0
CASSPNSNQPQHF	0	0	0	0	0	0	0	0	0	0	0.00102892	0	6.95024e-05	0	0	0	0	0	0	0	0	0	0	0	0	0	0	0	0	0	0	0	0	0	0	0	0	0	0	0	0	0	0	0	0	0	0	0	0
CASSPPGGETQYF	0	0	0	0	0	0	0	0	0	0	0	0	6.95024e-05	0	0	0	0	0	0	0	0	0	0	0	0	0	0	0	0	0	0	0	0	0	0	0	0	0	0	0	0	0	0	0	0	0	0	0	2.47951e-05
CASSPPGGNQPQHF	0	0	0	0	0	0	0	0	0	0	0.000162461	0	0	0	0	0	3.20929e-05	0	0	0	0	0	0	0	0	0	0	0	0	0	0	0	0	0	0	0	0	0	6.50946e-05	0	0	0	0	0	0	0	0	0	0
CASSPPGGTEAFF	0	0	0	0	0	0	0	0	0	0	0	0	0	0	0	0	0	0	0	0	0	0	0	0	0	0	0	0	0	0	0	0	0	0	0	0	0	0	0	0	0	0	0	0	0	0	0	0	6.19878e-05
CASSPPGSGANVLTF	0	0	0	0	0	0	0	0	0	0	0	0	0	0	0	0	0	0	0	0	0	0	0	0	0	0	0	0	0	2.68312e-05	0	0	0	0	0	0	0	0	0	0	0	0	0	0	0.000287815	0	0	0	0
CASSPPGSYEQYF	0	0	0	0	0	0	0	0	0	0	0	0	0	0	0	0	0	0	0	0	0	0	0	0	0.000116458	0	0	0	0	0	0	0	0	0	0	0	0	0	0	0	0	0	0	0	0	0.000105787	0	0	0
CASSPPGYNEQFF	0	0	0	0	0	0	0	0	0	0	0	0	0.000104254	0	0	0	0	0	0	0	0	0	0	0	0	0	0	0	0	0	0	0	0	0	0	0	0	0	0	0	0	0	0	0	0	0	0	0.000208754	0
CASSPQGAGGYTF	0	0	0	0	0	0	0	0	0	0	0	0	0.000104254	0	0	0	0	0	0	0	0	0	0	0	0	0	0	0	0	0	0	0	0	0	0	0	0	0	0	0	0	0	0	0	0	0	8.27404e-05	0	0
CASSPQGAGYNEQFF	0	0	0	0	0	0	0	0	0	0	0	0	0	0	0	0	0	0	0	0	0	0	0	0	0	0	0	0	0	0	0	0	0	0	0	0	0	0	0	0	0	0	0	0	0	3.96699e-05	0.000103425	0.000487092	0
CASSPQGGTEAFF	0	0	0	0	0	0	0	0	0	0	0	0	0	0	0	0	0	0	0	0	0	0	0	0	0	0	0	0	0	0	0	0	0	0	0	0	0	0	0	0	0	0	0	0	0	0	0	0	3.71927e-05
CASSPQGPYEQYF	0	0	0	0	0	0	2.93984e-05	0	0	0	0	0	0	0	0	0	0	0	0	0	0	0	0	0	0	0	0	0	0	0	0	0	0	0	0	0	0	0	0	0	0	0	0	0	0	0	0	0	3.71927e-05
CASSPQGSSYEQYF	0	0	0	0	0	0	0	0	0	0	0	0	0	0	0	0	0	0	0	0	0	0	0	0	0	0	0	0.00230138	0	0	0	0	0	0	0	0	0	0	0	0	0	0	0	0	0	0	0	0	0
CASSPQGTGELFF	0	0	0	0	0	0	0	0	0	0	0	0	0.000139005	0	0	0	0	0	0	0	0	0	0	0	0	0	0	0	0	0	0	0	0	0	0	0	0	0	0	0	0	0	0	0	0	0.00011901	0	0	0
CASSPQLNTEAFF	0	0	0	0	0	0	0	0	0.000153692	0	0.000108307	0	0	0	0	0	0	0	0	0	0	0	0	0	0	0	0	0	0	0	0	0	0	0	0	0	0	0	0	0	0	0	0	0	0	0	0	0	0
CASSPRAETQYF	0	0	3.73483e-05	0	0	0	2.93984e-05	0	0	0	0	0	0	0	0	0	0	0	0	0	0	0	0	0	0	0	0	0	0	0	0	0	0	0	0	0	0	0	0	0	0	0	0	0	0	0	0	0	0
CASSPRETQYF	0	0	0	0	0	0	0	0	0	0	0	0	0	0	0	0	0	0	0	0	8.71173e-05	0	0	0	0	0	0	0	0	0	0	0	0	0	0	0	0	0	0	0	0	0	0	0	0	0	0	0	0
CASSPRGGETQYF	0	0	0	0	2.5136e-05	0	0	0	0	0	0	0	0	0	0	0	0	0	0	0	0	0	0	0	0	0	0	0	0	0	0	0	0	0	0	0	0	0	0	0	0	0	0	0	0	0	0	0	0
CASSPRGNEQFF	4.0055e-05	0	0	0.000358471	0	0	0	0	0	0	0.000108307	0	0	0	0	0	0	0	0	0	0	0	0	0	0	0	0	0	0	0	0	0	0	0	0	0	0	0	0	0	0	0	0	0	0	0	0	0	0
CASSPRGPYEQYF	0	0	0	0	0	0	0	0	0	0	0	0	0	0	0	0	0	0	0	0	0	0	0	0	0	0	0	0	0	0	0.000351257	0	0	4.6477e-05	0	0	0	0	0	0	0	0	0	0	0	0	0	0	2.47951e-05
CASSPRGTGELFF	0	0	0	0	0	0	0	0	0	0.00039372	0	0	0	3.39784e-05	0	0	0	0	0	0	0	0	0	0	0	0	0	0	0	0	0	0	0	0	0	0	0	0	0	0	0	0	0	0	0	0	0	0	2.47951e-05
CASSPRGYEQYF	0	0	0	0	2.5136e-05	0	0	0	0	0	0	0	0	0	0	0	0	0	0	0	0	0	0	0	0	0	0	0	0	0	0	0	0	0	0	0	0	0	0.000309199	0	0	0	0	0	0	0	0	0	0
CASSPRPNTGELFF	0	0	0	0	0	0	0	0	0	0	0	0	0.000139005	0	0	0	0	0	0	0	0	0	0	0	0	0	0	0	0	0	0	0	0	0	0	0	0	0	0	0	0	0	0	0	0	0	0	0	0.000123976
CASSPRQGDTGELFF	0	0	0	0	0	0	0	0	0	0	0	0	0.000104254	0	0	0	0	0	0	0	9.6797e-05	0	0	0	0	0	0	0	0	0	0	0	0	0	0	0	0	0	0	0	0	0	0	0	0	3.96699e-05	0	0	0
CASSPRQGTDTQYF	0	0	0	0	0	0	0	0	0	0	0	0	0	0	0	0	0	0	0	0	0	0	0	0	0	0	0	0	0	0	0	0	0	0	0	0	0	0	0	0	0	0	7.56945e-05	0	0	0	0	0	0
CASSPRSTDTQYF	0	0	0	0	0	0	0	0	0	0	0	0	0	8.49459e-05	0	0	0	0	0	0	0	0	0	0	0	0	0	0	0	0	0	0	0	0	0	0	0	0	0	0	0	0	0	0	0	0	0	0	0
CASSPRSYEQYF	0	0	0	0	0	0.000656779	0	0	0	0	0	0	0	0	0	0	0	0	0	0	0	0	0	0	0	0	0	0	0	0	0	0	0	0	0	0	0	0	0	0	0	0	0	0	0	0	8.27404e-05	0	0
CASSPRSYNEQFF	0	0	0	0	0	0	0	0	0	0	0.000162461	0	0	0	0	0	0	0	0	0	0	0	0	0	0	0	0	0	0	0	0	0	0	0	0	0	0	0	0	0	0	0	0	0	0	0.000185126	0	0	0
CASSPRTGGYEQYF	0	0	0	0	0	0	0	0	0	0	0	0	0	0	0	0	0	0	0	0	0	0	0	0	0	0	0	0	0	0	0	0	0	0	0	0	0	0	0	0	0	0	0	0	0	0	0	0	3.71927e-05
CASSPSGDTQYF	0	0	0	0	0	0	0	0	0	0	0	0	0	0	0	0	0	0	0	0	0.000164555	0	0	0	0	0	0	0	0	0	0	0	0	0	0	0	0	0	0	0	0	0	0	0	0	5.28933e-05	0.000186166	0	0
CASSPSGGPYEQYF	0	0	0.000161843	0	0	0	0	0	0	0	0	0	0	5.09675e-05	0	0	0	0	0	0	0	0	0	0	0	0	0	0	0	0	0	0	0	0	0	0	0	0	0	0	0	0	0	0	0	0	0	0	0
CASSPSGPYEQYF	0	0	0	0	0	0	0.00155811	0	0	0	0	0	0	0	0	0	0	0	0	0	0	0	0	0	0	0	0	0	0	0	0	0	0	0	0	0	0	0	0	0	0	0	0	0	0	0	0	0	0
CASSPSGSSYNEQFF	0	0	0	0	0	0	0	0	0	0	0	0	0	0	0	0	0	0	0	0	0	0	0	0	0	0	0	0	0	0	0	0	0	0	0	0	0	0	0	0	0	0	0	0	0	0	4.13702e-05	0.000730638	0
CASSPSSYEQYF	0	0	0	0	0	0	0	0	0	0	0	0	0	0	0	0	0	0	0	0	0	0.00283463	0	0	0	0	0	0	0	0	0	0	0	3.09847e-05	0	0	0	0	0	0	0	0	0	0	0	0	0	0.000173961	0
CASSPSVSYEQYF	0	0	0	0	0	0	0	0	0	0	0	0	0	0	0	0	0	0	0	0	0	0	0	0	0	0	0.000317195	0	0	0	0	0	0	0	0	0	0	0	0	0	0	0	0	0	0	0	0	0	0
CASSPTDTQYF	0	0	0	0	0	0	0	0	0	0	0	0	0	0	0	0	0	0	0	0	0	0	0.00115162	0	0	0	0	0	0	0	0	0	0	0	0	0	0	0	0	0	0	0	0	0	0.000130825	0	0	0	0
CASSPTGGNYGYTF	0	0	4.97977e-05	0	0	0	0	0	0	0	0	0	0	0	0	0	0	0	0	0	0	0	0	0	0	0	0	0	0	0	0	0	0	0	0	0	0	0	0	0	0	0	0	0	0	0	0	0	0
CASSPTGLNQPQHF	0	0	3.73483e-05	0	0	0	0	0	0	0	0	0	0	0	0	0	0	0	0	0	0.000145195	0	0	0	0	0	0	0	0	0	0	0	0	0	0	0	0	0	0	0	0	0	0	0	0	0	0	0	0
CASSPTGNYGYTF	0	0	0	0	0	0	0	0	0	0	0	0	0	0	0	0	0.000208604	0	0	0	0	0	0	0	0	0	0	0	0	0	0	0	0	0	0	0	0.000517627	0	0.000146463	0	0	0	0	0	0	0	0	0	0
CASSPTGYEQYF	0	0	0	0	0	0	0	0	0	0	0	0	0.000139005	0	0	0	0	0	0	0	0	0	0	0	0	0	0	0	0	0	0	0	0	0	0	0	0	0	0	0	0	0	0	0	0	0	0	0	0.000756251
CASSPTSGSTDTQYF	0.000133517	0	0	0	0.000113112	0	0	0	0	0	0	0	0	0	0	0	0	0	0	0	0	0	0	0	0	0	0	0	0	0	0	0	0	0	0	0	0	0	0	0	0	0	0	0	0	0	0	0	0
CASSPTSGTDTQYF	0	0	0	0	0	0	0	0	0	0	0	0	0	0	0	0	0	0	0	0	0	0	0	0	0	0	0	0	0	0	0	0	0	0	0	0	0	0	0	0	6.85284e-05	0	0	0	0	0	0	0	0
CASSPTSTDTQYF	0	0	0	0	0	0	0	0	0	0	0	0	0	0	0	0	0	0	0	0	0	0	0	0	0	0	0	0	0	0	0	0	0	0	0	0	0	0	0	0	0	0	0	0	0	3.96699e-05	0	0	0
CASSPYQETQYF	0	0	0	0	0	0	0	0	0	0	0	0	0	0	0	0	0	0	0	0	0	0	0	0	0	0	0	0	0	0	0	0	0	0	0	0	0	0	0	0	0	0.000290682	0	0	0	0	0	0	0
CASSQDQGSGANVLTF	0	0	0	0	0	0	0	0	0	0	0	0	0	0	0	0	0	0	0	0	0	0	0	5.55978e-05	0	0	0	0	0	0	0	0	0	0	0	0	0	0	0	0	0	0	0	0	0	0	0	0	0
CASSQDRNTEAFF	0	0	0	0	0	0	0	0	0	0	0	0	0	0	0	0	0	0	0	0	2.90391e-05	0	0	0	0	0	0	0	0	0	0	7.10429e-05	0	0	0	0	0	0	0	0	0	0.00018498	0	0	0	0	0	0	0
CASSQDRVNEQFF	0	0	7.46965e-05	0	0	0	0	0	0	0	0	0	0	0	0	0	0	0	0	0	0	0	0	0	0	0	0	0	0	0	0	0	0	0	0	0	0	0	0	0	0	0	0	0	0	2.64466e-05	0	0	3.71927e-05
CASSQGANTEAFF	0	0	0	0	0	0	0	0	0	0	0	2.74657e-05	0	0	0	0	0	0	0	0	0	0	0	0	0	0	0	0	0	0	0	0	0	0	0	0	0	0	0	0	0	0	0	4.86405e-05	0	0	0	0	0
CASSQGLNSPLHF	0	0	0	0	0	0	0	0	0	0	0	0	0	5.09675e-05	0	0	0.00303278	0	0	0	0	0	0	0	0	0	0	0	0	0	0	0	0	0	0	0	0	0	0.00288044	0	0	0	0	0	0	0	0	0	0
CASSQGNYGYTF	0	0	0	0	0	0	0	0	0	0	0	0	0	0	0	0	0	0	0	0	0	0	0	0	0	0	0	0	0	0	0	0	0	0	0	0	0	0	0	0	0	0	0	0	0	2.64466e-05	0.000186166	0	0
CASSQGSYEQYF	0	2.32099e-05	0	0	0	0	0	0	0	0	0	0	0	0	0	0	0	0	0	0	0	0	0	0	0.000186333	0	0	0	0	0	0	0	0	0	0	0	0	0	0	0	0	0	0	0	0	0	0	0	0
CASSQSPGGTQYF	0	0	0	8.96178e-05	0	0	0	0	0.000653193	0	0	0	0	0	0	0	0	0	0	0	0	0	0	0	0	0.000378167	0	0	0	0	0	0	0	0	0	0	0	0	0	0	0	0	0	0	0	0	0	0	0
CASSRASGANVLTF	0	0	0	0	0	0	5.87967e-05	0	0	0	0	0	0	0	0	0	0	0	0	0	0	0	0	0	0	0	0	0	0	0	0	0	0	0	0	0	0	0	0.000113916	0	0	0	5.0463e-05	0	0	0	0	0	0
CASSRDRANYGYTF	0	0	0	0	0	0	0	0	0	0	0	0	0	5.09675e-05	0	0	0	0.00254663	0	0	0	0	0	0	0	0	0	0	0.0023967	0	0	0	0	0	0	0	0	0	0	0	0	0	0	0	0	0	0	0	0
CASSRDRNTEAFF	0	0	0	0	0	0	0	0	0	0	0	0	6.95024e-05	0	0	0	0	0	0	0	0	0	0	0	0	0	0	0	0	0	0	0	0	0	0	0	0	0	0	0	0	0	0	0	0	0	0	0	0
CASSRDRNYGYTF	0	0	0	0	0	0	0	0	0	0	0	0	0	0	0	0	0	0	0	0	0	0	0	0	0	0	0	0	0	0	0	0	2.16118e-05	0	0	0	0	0	0	0	0	0.000713493	0	0	0	0	0.000103425	0	0
CASSRDSSGANVLTF	0	0	7.46965e-05	0	0	0	0	0	0	0	0	0	0	0	0	0	0	0	0	0	0	0	0	0	0	0	0	0	0	0	0	0	0	0	0	0	0	0	0	0	0	0	0.000302778	0	0	7.93399e-05	0	0	0
CASSRDSYEQYF	0	0	0	0	0	0	0	0	0	0	0	0	0	0	0	0	0	0	0	0	0	0	0.000269529	0	0	0	0	0	0	0	0	0	0	0	0	0	0	0	0	0	0	0	0	0	0	0	0	0	0
CASSRDSYGYTF	0	0	0	0	0	0	0	0	0	0	0	0	0	0	0	0	0	0	0	0	0	0	0	0	0	0	0	0	0	0	0	0	0	0	0	0	0	0	0	0	0	0	7.56945e-05	0	0	0	0	0	0
CASSRDYNEQFF	0	0	0	0	0	0	0	0	0	0	0	0	6.95024e-05	0	0	0	0	0	0	0	0	0	0	0	0	0	0	0	0	0	0	0	0	0	0	0	0	0	0	0	0	0	0	0	0	3.96699e-05	0	0	0
CASSREETQYF	0	0	0	0	0	0	0	0	0	0	0	0	0	0	0	0	0	0	0	0	0	0	0	0	0	0	0	0	0	0	0	0	0	0	0	0	0	0	0	0	3.42642e-05	0	0	0	0.00010466	0	0	0.000313131	0
CASSRGETQYF	0	0	0	0	0	0	0	0	0	0	0	0	0	0	0	0	0	0	0	0	0	0	0	0	0	0	0	0	0	0	0	0	0	0	0	0	0	0	0	0	0	0	0	0	0.00010466	0	6.20553e-05	0	0
CASSRGGSNQPQHF	0	0	0	0	0	0	0	0.000123289	0	0	0	0	0	0	0	0	0	0	0	0	0	0	0	0	4.65831e-05	0	0	0	0	0	0	0	0	0	0	0	0	0	4.8821e-05	0	0	0	0	0	0	0	0	0	0
CASSRGGSSYNEQFF	0	0	0	0	0	0	0	0	0	0	0	0	0	0	0	0	0	0	0	0	0	0	0	0	0	0	0	0	0	0	0	0	0	0	0	0	0	0	0	0	0	0	0	0	0	0	4.13702e-05	0	0
CASSRGGYEQYF	0	0	0	0	0	0	0	0	0	0	0	0	0.000278009	0	0	0	0	0	0	0	0	0	0	0	0	0	0	0	0	0	0	0	0	0	0	0	0	0	0	0	0	0.000211405	0	0	0	0	0	0	0
CASSRGNTEAFF	2.67033e-05	0	0	0	0	0	2.93984e-05	0	0	0	0	0	0	0	0	0	0	0	0	0	0	0	0	0	0	0	0	0	0	0	0	0	0	0	0	0	0	0	0	0	0	0	0	0	0	0	0	0	0
CASSRGQGGQPQHF	0	0	0	0	0	0	0	0	0	0	5.41536e-05	0	0	0	0	0	0	0	0	0	0	0	0	0	4.65831e-05	0	0	0	0	0	0	0	0	0	0	0	0	0	0	0	0	0	0	0	0	0	0	0	0
CASSRGQNTGELFF	0	0	0	0	0	0	0	0	0	0	0	0	0	0	0	0	0	0	0	0	0	0	0	0	0	0	0	0	0	0	0	0	0	0	0	0	0	0	0	0	6.85284e-05	0	0	0	0	0	0	0	0
CASSRGSNYGYTF	0	4.64199e-05	0	0	0	0	0	0	0	0	0	0	0	0	0	0	0	0	0	0	0	0	0	0	0	0	0	0	0	0	0	0	0	0	0	0	0	0	0	0	0	0	0	0	0	0	0	0.000347923	0
CASSRGTDTQYF	0	0	0	0	0	0	0	0.000647269	0	0	8.12304e-05	0	0	0	0	0	0	0	0	0	0	0	0	0	0	0	0	0	0	0	0	0	0	0	0	0	0	0	0	0	0	0	0	0	0	0	0	0	3.71927e-05
CASSRGTEAFF	5.34067e-05	0	0	0	0	0	0	0	0	0	0.000135384	0	0	0	0	0	0	0	0	0	0	0	0	0	0	0	0	0	0	0	0	0	0	0	0	0	0	0	0	0	0	0	0	0	0	9.25632e-05	0	0	0
CASSRGTGDTEAFF	0	0	0	0	0	0	0	0	0	0	0	0	0	0	0	0	6.41859e-05	0	0	0	0	0	0	0	0	0	0	0	0	0	0	0	0	0	0	0	0	0	0	0	0	0.00166482	0	0	0	0	0	0	0
CASSRGTGYEQYF	0	0	0	0	0	0	0	0	0.000192116	0	0	0	0	5.09675e-05	0	0	0	0	0	0	0	0	0	0	0	0	0	0	0	0	0	0	0	0	0	0	0	0	0	0	0	0	0	0	0	0	0	0	0
CASSRGTYEQYF	0	0	0	0	0	0	0	0	0	0	0	0	0	0	0	0	0	0	0	0	0	0	0	0	0	0	0	0	0	0	0	0	0	0	0	0	0	0	3.25473e-05	0	0	0	0	0	0	0	0	0	6.19878e-05
CASSRGYEQYF	0	0	0	0	0	0	0	0	0	0	0	0	0	0	0	0	0	0	0	0	0	0	0	0	0	0	0	0	0	0	0	0	0	0	0	0	0	0	0	0	0	0	0	0	0	0	6.20553e-05	0	0
CASSRLAGDTDTQYF	0	0	0	0	0	0	0	0	0	0	0	0	0	0	0	0	0	0	0	0	0.000425907	0	0	0	0	0	0	0	0	0	0	0.000142086	0	0	0	0	0	0	0	0	0	0	0	0	0	0.00035703	0	0	0
CASSRQAYEQYF	4.0055e-05	0	0	0	0	0	0	0	0	0	0	0	0.00059077	0	0	0	0	0	0	0	0	0	0	0	0	0	0	0	0	0	0	0	0	0	0	0	0	0	0	0	0	0	0	0	0	0	0	0	0
CASSRQETQYF	0	0	0	0	0	0	0	0	0	0	0	0	0	0	0	0	0	0	0	0	0	0	0	0	9.31663e-05	0	0	0	0	0	0.0121113	0	0	0	0	0	0	0	0	0	0	0	0	0	0	0	0	0	9.91805e-05
CASSRQGLTYNEQFF	0	0	0	0	0	0	0	0	0	0	0	0	0.000173756	0	0	0	0	0	0	0	0	0	0	0	0	0	0	0	0	0.00105983	0	0	0	0	0	0	0	0	0	0	0	0	0	0	0	0	0	0	0
CASSRQGRDTEAFF	0	0	9.95954e-05	0	0	0	0	0	0	0	0	0	0	0	0	0	0	0	0	0	0	0	0	0	0	0	0	0	0	0	0	0	0	0	0	0	0	0	0	0	0	0	0	0	0	0	6.20553e-05	0	0
CASSRQGTDTQYF	0	0	0	0	0	0	0	0	0	0	0	0	0	0	0	0	0	0	0	0	0	0	0	0	0	0	0	0	0	0	0	0	0	0	0	0	0	0	0	0	0	0	0	0	0	0	0	0	0
CASSRRQGGTDTQYF	0	0	0	0	0	0	0	0	0	0	0	0	0	3.39784e-05	0	0	0	0	0	0	0	0	0	0	0	0	0	0	0	0	0	0	0	0	0	0	0	0	0	0	0	0	0	0	0.00036631	0	0.000206851	0	0
CASSRRTDTQYF	9.34617e-05	0	0	0	0	0	0	0	0	0	0	0	0	0	0	0	0	0	0	0	0	0	0	0	0	0	0	0	0	0	0	0	0	0	0	0	0.000139899	0	0	0	0	0	0	0	0	0	4.13702e-05	0	0
CASSRTGGAYEQYF	0	0	0	0	0	0	0	0	0	0	0	0	0	0	0	0	0	0	0	0	0	0	0	0	0	0	0	0	0	0	0	0	0	0	0	0	0	0	0	0	0	0	0	4.86405e-05	0	0	0	0	0
CASSRTGSGANVLTF	0.000186923	0	0	0	0	0	0	0	0	0	0	0	0	0	0	0	0	0	0	0	0	0	0	0	0	0	0	0	0	0	0	0	0	0	0	0	0	0	0	0	0	0	0	0	0	0	0	0	0
CASSRTGSTDTQYF	0	0	0	0	0	0	0	0	0	0	0	0	0	0	0	0	3.20929e-05	0	0	0	0	0	0	0	0	0	0	0	0	0	0	0	0	0	0	0	0	0	0	0	0	0	0	0	0	0	0	0.000104377	2.47951e-05
CASSRTGTDTQYF	0	0	0	0	0	0	0	0	0	0	0	0	0	0	0	0	0	0	0	0	0	0	0	0	0	0	0	0	0	0	0	0	0	0	0	0	0	0	0	0	0	0	0	0	0.000706455	0	0	0	0.000111578
CASSRTGYGYTF	0	0	0	0	0	0	0	0	0	0	0.000135384	0	0	5.09675e-05	0	0	0	0	0	0	0	0	0	0	0	0	0	0	0	0	0	0	0	0	0	0	0	0	0	0	0	0	0	0	0	0	0	0	0
CASSRTNTEAFF	0	0	0	0	0	0	0	0	0	0	0	0	0.000208507	0	0	0	0	0	0	0	0	0	0	0	0	0	0	0	0	0	0	0	0	0	0	0	0	0	0	0	0	7.9277e-05	0	0	0	0	0	0	0
CASSRTSGGTDTQYF	0	0	0	0.000179236	0	0	0	0	0	0	0	0	0	0	0	0	0	0	0	0	0	0	0	0	0	0	0	0	0	0	0	0	0	0	0	0	0	0	6.50946e-05	0	0	0	0	0	0	0	0	0	0
CASSRTSGSSYNEQFF	0	0	0	0	0	0	0	0	0	0	0	0	0.000243258	0	0	0	0	0	0	0	0	0	0	0	0	0	0	0	0	0	0	0	0	0	0	0	0	0	0	0	0	0	0	0	0	0	0	0	0
CASSRTVNTEAFF	0	0	0	0	0	0	0	0	0	0	0	0	0	0	0	0	0	0	0	0	0	0	0	0	0	0	0	0	0	0	0	0	0	0	0	0	0	0	0	0	0	0	7.56945e-05	0	0	0	0.000103425	0	0
CASSRTYEQYF	0	0	0	0	0	0	0	0	0	0	0	0	0	0	0	0	0	0	0	0	0	0	0	0	0	0	0	0	0	0	0	0	0	3.09847e-05	0	0	0	0	0	0	0	0	0	0	0	0	0	0.000278338	0
CASSSDLNTEAFF	0	0	0.000186741	0	0	0	0	0	0	0	0	0.000650022	0	0	0	0	0	0	0	0	0	0	0	0	0	0	0	0	0	0	0	0	0	0	0	0	0	0	0	0	0	0	0	0	0	0	0	0	0
CASSSDSYNEQFF	0	0	0	0	0	0	0	0	0.000115269	0	0	0	0	0	0	0	0	0	0	0	0	0	0	0	0	0	0	0	0	0	0	0	0	0	0	0	0	0	0	0	0	0	0	0	0	0	0	0	0
CASSSEGGYGYTF	0	0	0.000497977	0	0	0	0	0	0	0	0	0	0	0	0	0	4.81394e-05	0	0	0	0	0	0	0	0	0	0	0	0	0	0	0	0	0	0	0	0	0	3.25473e-05	0	0	0	0	0	0	0	0	0	0
CASSSGDQPQHF	0	0	0	0	0	0	0	0	0	0	0	0	6.95024e-05	0	0	0	0	0	0	0	0	0	0	0	0	0	0	0	0	0	0	0	0	0	0	0	0	0	0	0.000649468	0	0	0	0	0	0	0	0	0
CASSSGGGETQYF	0	0	0	0	0	0	0	0	0	0	0	0	0	3.39784e-05	0	0	0	0	0	0	0	0	0	0	0	0	0	0	0	0	0	0	0	0	0	0	0	0	0	0	0	0	0	0	0	0	0	0	0
CASSSGGGTDTQYF	0	0	0	0	0	0	0	0	0	0	0	0	0.000173756	0	0	0	0	0	0	0	0	0	0	0	0	0	0	0	0	0	0	0	0	0	0	0	0	0	0	0	0	0	0	0	0	0.000780176	0	0	0.000136373
CASSSGGSYNEQFF	0	0	0	0	0	0	0	0	0	0	0	0	0	0	0	0	0	0	0	0	0	0	0	0	0	0	0	0	0	0	0	0	0	0	0	0	0	0	0	0	0	0	0	7.29607e-05	0	0	0	0	9.91805e-05
CASSSGLAEYNEQFF	0	0	0	0	0	0	0	0	0	0	0.000108307	0	0	0.000101935	0	0	0	0	0	0	0	0	0	0	0	0	0	0	0	0	0	0	0	0	0	0	0	0	0	0	0	0	0	0	0	0	0	0	0
CASSSGLAGNNEQFF	0.000120165	0	0	0	0	0	0	0	0	0	5.41536e-05	0	0	0	0	0	9.62788e-05	0	0	0	0	0	0	0	0	0	0	0	0	0	0	0	0	0	0	0	0	0	0	0	0	0	0	0	0	0	0	0	0
CASSSGLAGVTDTQYF	0	0	0	0	0	0	4.40975e-05	0	0	0	0	0	0	0	0	0	0	0	0	0	0	0	0	0	0	0	0	0	0	0	0	0	0	0	0	0	0	0	0	0.000216489	0	0	0	4.86405e-05	0	0	0	0	0
CASSSGNTIYF	2.67033e-05	0	0	0	0	0	0	0	0	0	0	0	0	0	0	0	0	0	0	0	0	0	0	0	0	0	0	0	0	0	0	0	0	0	0	0	0	0	0	0	0	0	0	9.7281e-05	0	3.96699e-05	0	0	0
CASSSGNYGYTF	0	0	0	0	0	0	0	0	0	0	0	0	0	0	0	0	0	0	0	0	0	0	0	0	0	0	0	0	0	0	0	0	0	0	0	0	0	0	6.50946e-05	0	0	0	0	0	0	0	0.000144796	0	0
CASSSGQGADTQYF	0	0	0	0.000358471	0	0	0	0	0	0	0	0	0	0	0	0	0	0	0.000584698	0	0	0	0	0	0	0	0	0	0	0	0	0	0	0	0	0	0	0	0	0	0	0	0	0	0.00041864	0	0	0	0
CASSSGQGAYEQYF	0	0	0	0	0	0	0	0	0	0	0	0	0	0	0	0	0	0	0	8.15494e-05	0	0	0	0	4.65831e-05	0	0	0	0	0	0	0	0	0	0	0	0	0	0	0	0	0	5.0463e-05	0	0	0	0	0	0
CASSSGQGNSPLHF	0	0	0	0	0	0	4.40975e-05	0	0	0	0	0	0	0	0	0	0	0	0	0	0	0	0	0	0	0	0	0	0	0	0	0	0	0	0	0	0	0	0	0	0	0	0	0	0	5.28933e-05	0	0	0
CASSSGQGQETQYF	0	0	0	0.000268853	0	0	0	0	0	0	0	0	0	0	0	0	0	0	0	0	3.87188e-05	0	0	0	0	0	0	0	0	0	0	0	0	0	0	0	0	0	0	0	0	0	0	0	0	0	0	0	0
CASSSGQGYEQYF	0	0	0	0	0	0	0	0	0	0	0	0	0	0	0	0	0	0	0	0	0	0	0	0	0	0	0	0.000226897	0	0	0	0	0	0	0	0	0	0	0	0	0	0	0	0	0	0	8.27404e-05	0	7.43854e-05
CASSSGTDNEQFF	0	0	0	0	0	0	0	0	0	0	0	0	0	0	0	0	0	0	0	0	0	0	0	0	0	0	0	0	0	0	0	0	0	0	0	0	0	0	0	0	0	0	0	4.86405e-05	0.000130825	0	0	0	0
CASSSGTEETQYF	0	0	0	0	0	0	0	0	7.68462e-05	0	0	0	0	0	0	0	0	0	0	0	0	0	0	0	0	0	0	0	0	0	0	0	0	0	0	0	0	0	0	0	0	0	0	0	0.00020932	0	0	0	0
CASSSGTGELFF	0	0	0	0	0	0	0	0	0.000153692	0	0	0	0	0	0	0	0	0	0	0	0	0	0	0	0	0	0	0	0	0	0	0	0	0	0	0	0	0	0	0	8.56604e-05	0	0	0	0	0	0	0	0
CASSSGTLNTGELFF	0	0	0	0	0	0	0	0	0	0	0	0	0	0	0	0	0	0	0	0	0	0	0	0	0	0	0	0	0	0	0	0	0	0	0	0	0	0	0	0	0	0	0	0	0	0	0	0	9.91805e-05
CASSSGTSNEKLFF	0	0	0	0	0	0	0	0	0	0.000516758	0	0	0.000139005	0	0	0	0	0	0.000417641	0	0	0	0	0	0	0	0	0	0	0	0	0	0	0	0	0	0	0	0	0	0	0	0	0	0	0	0	0	0
CASSSLAGDTDTQYF	0	0	0	0	0	0	0	0	0	0	0	0	0	0	0	0	0	0	0	0	0.000222633	0	0	0	0	0	0	0	0	0	0	0	0	0	0	0	0	0	0	0	0	0	0	0	0	5.28933e-05	0	0	0
CASSSLGETQYF	0	0	0	0	0	0	0	0	0	0	0	0	0	0	0	0	0	0	0	0	0	0	0	0	0	0	0	0	0	0	0	0	0	0	0	0	0	0	0.000130189	0	0	0	0	0	0	0	0	0	2.47951e-05
CASSSPGQGSYEQYF	0	0	0	0	0	0	0	0	0	0	0	0	0	0	0	0	3.20929e-05	0	0	0	0	0	0	0	0	0	0	0.00181518	0	0	0	0	0	0	0	0	0	0	8.13683e-05	0	0	0	0	0	0	0	0	0	0
CASSSQETQYF	0	0	0	0	0	0	0	0	0	0	0.000162461	0	0	0	0	0	0	0	0	0	0	0	0	0	0	0	0	0	0	0	0	0	0	0	0	0	0	0	0	0	0	0	0	0	0	0	0	0	2.47951e-05
CASSSQGATEAFF	0	0	0	0	0	0	0	0	0	0	0	0	0	0	0	0	0	0	0	0	0	0	0	0	0	0	0	0	0	0	0	0	0	0.000123939	0	0	0	0	0	0	0	0	0	0	0	0	0	0	0
CASSSQGGNTIYF	0	0	0	0	0	0	0	0	0	0	0	0	0	0	0	0	0	0	0	0	6.77579e-05	0	0	0	0	0	0	0	0	0	0	0	0	0	0	0	0.000489647	0	0	0	0	0	0	0	0	0	0	0	0
CASSSQGGTGELFF	0	0	0	0	0	0	0	0	0	0	0	0	0	0	0	0	0	0	0	0	0.000406547	0	0	0	0	0	0	0	0	0	0	0	0	0	0	0	0	0	0	0	0	0	0	0	0	0.000132233	0	0	0
CASSSQMNTEAFF	0	0	0	0	0	0	0	0	0	0	0	0	0	0	0	0	0	0	0	0	0	0	0	0	0	0	0	0	0	0	0	0	0	0	0	0	0	0	3.25473e-05	0	0	0	0	0	0	2.64466e-05	0	0	0
CASSSRETQYF	0	0	0	0	0	0	0	0	0	0	8.12304e-05	0	0	0	0	0	0	0	0	0	9.6797e-05	0	0	0	0	0	0	0	0	0	0	0	0	0	0	0	0	0	0	0	0	0	0	0	0	0	0.000124111	0	0
CASSSRGAYEQYF	0	0.00011605	0	0	0	0	0	0	0	0	0	0	0	0	0	0	0	0	0	0	0	0	0	0	0	0	0	0	0	0	0	0	0	0	0	0	0	0	0	0	0	0	0	0	0	0	0	0	7.43854e-05
CASSSRQGGYEQYF	0	0	0	0	0	0	0	0	0.000461077	0	0	0	0	0	0	0	0	0	0	0	0	0	0	0	0	0	0	0	0	0	0	0	0	0	0	0	0	0	0	0	0	0	0	0	0	0.00011901	0	0	0
CASSSSGELFF	0	0	0	0	0	0	0	0	0	0	0	0	0	0	0	0	0	0	0	0	0.000280711	0	0	0	0	0	0	0	0	0	0	0	0	0	0	0	0	0	0	0	0	0	0	0	0.00026165	0	0	0	0
CASSSSGGADTQYF	0	0	0	0	0	0	0	0	0	0	0	0	0	0	0	0	0	0	0	0	0	0	0	0	0	0	0	0	0	0	0	0	0	0	0	2.45604e-05	0	0	0	0	0	0	0	0	0.000183155	0	0	0	0
CASSSSGGTDTQYF	0	0	7.46965e-05	0.000268853	0	0	0	0	0	0	0	0	0.000173756	0	0	0	0	0	0	0	0	0	0	0	0	0	0	0	0	0	0	0	0	0	0	0	0	0	0	0	0	0	0	0	0	0	0	0	0
CASSSSGSYNEQFF	0	0	0	0	0	0	0	0	0	0	0	0	0	0	0	0	0	0	0.000167056	0	0	0	0	0	0	0	0	0	0	0	0	0	0	0	0	0	0	0	0	0	0	0	0	0	0	0	0.000124111	0	0
CASSSSSGNTIYF	0	9.28397e-05	0	0	0	0	0	0	0	0	0	0	0.000173756	0	0	0	0	0	0	0	0	0	0	0	0	0	0	0	0	0	0	0	0	0	0	0	0	0	0	0	0	0	0	0	0	0	0	0	0
CASSSTGGSYNEQFF	0	0	0	0	0	0	0	0	0	0	0	2.74657e-05	0	0	0	0	0	0	0	0	0	0	0	0	0	0	0	0	0	0	0	0	0	0	0	0	0	0	0	0	0	0	0	0	0	0	0	0	0
CASSSTGGYEQYF	0	0	0	0	0	0	0	0	0	0	0	0	0.000208507	0	0	0	0	0	0	0	0	0	0	0	0	0	0.000217028	0	0	0	0	0	0	0	0	0	0	0	0	0	0	0	0	0	0	0	0	0	0
CASSSTGSGNTIYF	0	0	0	0	0	0	0	0	0	0	0	0	0	0	0	0	0	0	0	0	0	0	0	0	0	0	0	0	0	0	0	0	0	0	0	0	0	0	4.8821e-05	0	0	0	0	0	0	0	0	0.000208754	0
CASSSVGDTQYF	0	0	0	0	0	0	0	0	0	0	0.000108307	0	0	0	0	0	0.000128372	0	0	0	0	0	0	0	0	0	0	0	0	0	0	0.00170503	0	0	0	0	0	0	0	0	0	0	0	0	0	0	0	0	0
CASSSYEQYF	0	0	0	0	0	0	0	0	0	0	5.41536e-05	0	0	0	0	0	0	0	0	0	0	0	0	0.000481847	0	0	0	0	0	0	0	0	0	0	0	0	0	0	0	0	0	0	0	7.29607e-05	0	0	0	0	0
CASSSYQETQYF	0	0	0	0	0	0	0	0	0	0	0	0	0	0	0	0	0	0	0.000250585	0	0	0	0	0	0	0	0	0	0	0	0	0	0	0	0	0	0	0	0	0	0	0	0	0	0	0	0.000248221	0	0
CASSSYSYEQYF	6.67583e-05	0	0	0	0	0	0	0	0	0	0	0	0	0	0	0	0	0	0	0	0	0	0	0	0	0	0	0	0	0	0	0	0	0	0	0	0	0	0	0	0	0	0	0	0	0	0	0	2.47951e-05
CASSSYTDTQYF	0	0	0	0	0	0	0	0	0	0	0	0	0	0	0	0	0	0	0	0	0	0	0	0	0.000209624	0	0	0	0	0	0	0	0	0	0	0	0	0	0	0	0	0	0	0	0	0	0	0	0
CASSTDTYEQYF	0	0	0	0	0.00012568	0	0	0	0	0	0	0	0	0	0	0	0	0	0	0	0	0	0	0	0	0	0	0	0	0	0	0	0	0	0	0	0	0	0	0	0	0	0	0	0	0	0	0	0
CASSTGDYGYTF	0	0	0.00022409	0	0	0	0	0	0	0	0	0	0	0	0	0	0	0	0	0	0	0	0	0	0	0	0	0	0	0	0	0	0	0	0	0	0	0	0	0	0	0	0	0	0	0	0	0	0
CASSTGETQYF	0.000734342	0	0	0	0	0	0	0	0	0	0	0	0	0	0	0	0	0	0	0	0	0	0	0	0	0	0	0	0	0	0	0	0	0	0	0	0	0	0	0	0	0	0	0	5.233e-05	0	0	0	0
CASSTGSTGELFF	0	0	0	0	0	0	0	0	0	0	0	0	0	3.39784e-05	0	0	0	0	0	0	0	0	0	0	0	0	0	0	0	0	0	0	0	0	0	0	0	0	0	0	0	0	0	0	0	0	6.20553e-05	0	0
CASSTGTAYEQYF	0	0	0	0	0	0	2.93984e-05	0	0	0	0	0	0	0	0	0	0	0	0	0	0	0	0	0	0	0	0	0	0	0	0	0	0	0	0	0	0	0	0	0	0	0	0	0.000145921	0	0	0	0	0
CASSTNTGELFF	0	0	0	0	0	0	0	0	0	0	0	0	0	0	0	0	3.20929e-05	0	0	0	0	0	0	0	0	0	0	0	0	0	0	0	0	0	0	0	0	0	0	0	0	0	0	0	0	0	0	0	0.000111578
CASSTRSTDTQYF	0	0	0	0	0	0	0	0	0	0	0.000189538	0	0	0	0	0	0	0	0	0	0	0	0	0	0	0	0	0	0	0	0	0	0	0	0	0.0040279	0	0	0	0	0.000137057	0	0	0	0	0	0	0	0
CASSTTGRTGELFF	0	0	0	0	0	0	0	0	0	0	0	0	0	0	0	0	0	0	0	0	0	0	0	0	0	0	0	0	0	0.000845184	0	0	0	0	0	0	0	0	0	0	0	0	0.000126157	0	0	0	0	0	2.47951e-05
CASSTTYEQYF	0	0	0	0	0	0	0	0	0	0	0	0	0	0	0	0	0	0	0	0	0	0	0	0	0	0	0	0	0	0	0	0	0	0	0	0	0	0	0	0	0	0	0	0	0	0	0	0	0
CASSTYNEQFF	0	0	0	0	0	0	0	0	0	0	0	0.000247192	0	0	0	0	0	0	0	0	0	0	0	0	0	0	0	0	0.00172563	0	0	0	0	0	0	0	0	0	0	0	0	0	0	0	0	0.000251243	0	0	0
CASSVAGGYNEQFF	0	0	7.46965e-05	0	0	0	0	0	0	0	0	0	0	0	0	0	0	0	0	0	0	0	0	0	0	0	0	0	0	0	0	0	0	0	0	0	0	0	0	0.000432979	5.13963e-05	0	0	0	0	0	0	0	0
CASSVTANTEAFF	0	0	6.22471e-05	8.96178e-05	0	0	0	0	0	0	0	0	0	0	0	0	0	0	0	0	0	0	0	0	0	0	0	0	0	0	0	0	0	0	0	0	0	0	0	0	0	0	0	0	0	0	0	0	2.47951e-05
CASSWGQGYEQYF	0	0	8.7146e-05	0	0	0	0	0	0	0	0.000135384	0	0	0	0	0	0	0	0	0	0	0	0	0	0	0	0	0	0	0	0	0	0	0	0	0	0	0	0	0	0	0	0	0	0	0	0	0	2.47951e-05
CASSWNTGELFF	0	0	0	0	0	0	0	0	0	0	0	0	0	0	0	0	0	0	0	0	0	0	0	0	0	0	0	0	0	0	0	0	0	0	0	0	0	0	0	0	5.13963e-05	0	0	0	0	0.000171903	0	0	2.47951e-05
CASSWTSGGYNEQFF	0	0	0	0	0	0	0	0	0	0.000172253	0	0	0	0	0	0	3.20929e-05	0	0	0	0	0	0	0	0	0	0	0	0	0	0	0	0	0	0	0	0	0	0	0	0	0	0	0	0	0	0	0	0
CASSYDRSYEQYF	0	0	0	0	0	0	0	0	0	0	0	0	0	0	0	0	0	0	0	0	0	0	0	0	0	0	0	0	0	0	0	0.000994601	0	0	0	0	0	0	0	0	0	0	0	0	0	0	0.000144796	0	0
CASSYDSYYGYTF	0	0	0	0	0	0	0	0	0	0	0	0	0.000139005	0	0	0	0	0	0	0	0	0	0	0	0	0	0	0	0	0	0	0	0	0	0	0	0	0	0	0	0	0	0	4.86405e-05	0	0	0	0	3.71927e-05
CASSYGGGGYEQYF	0	0	0	0	0	0	0	0	0	0	0	0	0	0	0	0	0	0	0	0	0	0	0	0	0	0	0	0	0	0	0	0	0	0	0	0	0	0	0	0	0	0	0	0	0	0	0.000186166	0	2.47951e-05
CASSYGGGNTGELFF	0	0	0	0	0	0	0	0	0	0	0	0	0	0	0	0	0	0	0	0	0.000290391	0	0	0	0	0	0	0	0	0	0	0.00291276	0	0	0	0	0	0	0	0	0	0	0	0	0	0	0	0	0
CASSYGNSPLHF	0	0	0	0	0	0	0	0	0	0	0	0	0	0	0	0	0	0	0.000918811	0	0	0	0	0	0	0	0	0	0	0	0	0.000923558	0	0	0	0	0	0	0	0	0	0	0	0	0	0	0.000144796	0	0
CASSYGPQETQYF	0	0	0	0	0	0	0	0	0	0.000246075	0	0	0	0	0	0	0	0	0	0	0	0	0	0	0	0	0	0	0	0	0	0	0	0	0	0	0	0	0	0	0	0	0.000428935	0	0	0	0	0	0
CASSYGQNTGELFF	0	0	0	0	0	0	0	0	0	0	0	0	0	0	0	0	0	0	0	0	0	0	0	0	0	0	0	0	0	0	0	0	0	0	0.019321	0	0	0	0	0	0	0	0	0	0.00020932	0	0	0	7.43854e-05
CASSYGTGNQPQHF	5.34067e-05	0	0	8.96178e-05	0	0	0	0	0	0	0	0	0	0	0	0	0	0	0	0	0	0	0	0	0	0	0	0	0	0	0	0	0	0	0	0	0	0	0	0	0	0	0	0	0	0	0	0	2.47951e-05
CASSYGYEQYF	0	0	0	0.000627324	0	0	0	0	0	0	0	0	0	0	0	0	0	0	0	0	0	0	0	0	0	0	0	0	0	0	0	0.000745951	0	0	0	0	0	0	0	0	0	0	0	0	0	0	0	0	0
CASSYLGQGAYEQYF	0	0	0	0	0	0	0	0	0	0	0	0	0	0	0	0	0.000224651	0	0	0	0	0	0	0	0	0	0	0	0	0	0	0	0	0	0	0	0	0	0	0	0	0	0	0	0	0	0	0	4.95903e-05
CASSYLNSPLHF	0	0	0	0.000134427	0	0	0	0	0	0	0	0	0	0	0	0	0	0	0	0	0	0	0	0	0	0	0	0	0	0	0	0	0	0	0	0	0.000167879	0	3.25473e-05	0	0	0	0	0	0	0	0	0	0
CASSYLNTGELFF	0	0	0	0	0	0	0	0	0	0	0	0	0	0	0	0	0	0	0	0	0.000454946	0	0	0	0	0	0	0	0	0	0	0	0	0	0	0	0	0	0	0	0	0	0	0	0	0	0	0	0
CASSYNSNQPQHF	0	0	0	0	0	0	0	0	0	0	0	0	0	0	0	0	0	0	0	0	0	0	0	0	0	0	0	0	0	0	0	0	0	0	0	0	0	0	0	0.000216489	0	0	0	0	5.233e-05	0	4.13702e-05	0	0
CASSYPGTDTQYF	0	0	0	0	0	0	0	0	0	0	0	0	0	6.79567e-05	0	0	0	0	0	0	0	0	0	0	0	0	0	0	0	0	0	0	0	0	0	0	0	0	0	0	0	0	0	0	0	6.61166e-05	0	0	0
CASSYRETDTQYF	0.000186923	0	0	0	0	0	0	0	0	0	0	0	0	0	0	0	0	0	0	0	0.000212953	0	0	0	0	0	0	0	0	0	0	0	0	0	0	0	0	0	0	0	0	0	0	0	0	0	0	0	0
CASSYRGPMNTEAFF	0	0	0	0	0	0	0	0	0	0	0	0	0	0	0	0	3.20929e-05	0	0	0	0	0	0	0	0	0	0	0	0	0	0	0	0	0	0	0	0	0	3.25473e-05	0	0	0	0	0	0	0	0	0	0
CASSYRWNTGELFF	0	0	0	0	0	0	0	0	0	0	0	0	0.000139005	0	0	0	0	0	0	0	0	0	0	0	0	0	0	0	0	0	0	0	0	0	0	0	0	0	0	0	0	0	0	0	0	0	0.000289591	0	0
CASSYRYEQYF	0	0	0	0.000134427	0	0	0	0	0	0	0	0	0	0.000254838	0	0	0	0	0	0	0	0	0	0	0	0	0	0	0	0	0	0	0	0	0	0	0	0	0	0	0	0	0	0	0	0	0	0	0
CASSYSDTQYF	0	0	9.95954e-05	0	0	0	0	0	0	0	0	0	0	0	0	0	0	0	0	0	0	0	0	0	0	0	0	0	0.00177356	0	0	0	0	0	0	0	0	0	0	0	0	0	0	0	0	0	0	0	0
CASSYSENTEAFF	0	0	0	0	0	0	0	0	0	0	0	0	0	0	0	0	4.81394e-05	0	0	0	0	0	0	0	0	0	0	0	0	0	0	0	0	0	0	0	0	0	0	0	0	0	0	0	0	0	0	0	0
CASSYSGANVLTF	0	0	0.000124494	0	0	0	0	0	0	0	0	0	0	0	0	0	0	0	0	0	0	0	0	0	4.65831e-05	0	0	0	0	0	0	0	0	0	0	0	0	0	0	0	0	0	0	0	0	0	0	0	0
CASSYSGGNQPQHF	0	0	0	0	0	0	0	0	0	0	0	0	0	0	0	0	0	0	0	0	0	0	0	0	0	0	0	0	0	0	0	0	0	0	0	0	0	0	3.25473e-05	0	0	0	5.0463e-05	0	0	0	0	0	0
CASSYSGGNTEAFF	0	0	0	0	0	0	0	0	0	0	0	0	0	0	0	0	0	0	0	0	0	0	0	0	0	0	0	0	0.00119835	0	0	0	0	0	0	0	0	0	0	0	0	0	7.56945e-05	0	0	0	0	0	0
CASSYSGGSNQPQHF	0	0	0	0	0	0	0	0	0	0	0	0	0	0	0	0	0	0	0	0	0	0	0.000220523	0	0	0	0	0	0	0	0	0	0	0	0	0	0	0	0	0	0	0	0	0	0	0	0	0	0
CASSYSGGSYNEQFF	0	0	0	0	0.000578129	0	0	0	0	0	0	0	0	0	0	0	0	0	0	0	0	0	0	0	0	0	0	0	0	0	0	0	0	0	0	0	0	0	0	0	0	0	0.000126157	0	0	0	0	0	0
CASSYSGTGNTEAFF	4.0055e-05	0	0	0	0	0	0	0	0	0	0	0	0	0	0	0	0	0	0	0	0	0	0	0	0	0	0	0	0	0	0	0	0	0	0	0.000429806	0	0	0	0	0	0	0	0	0	0	0	0	0
CASSYSNEQFF	0	0	0	0	0	0	0	0	0	0	0	0	0	0.000135913	0	0	0	0	0	0	0	0	0	0	0	0	0	0	0	0	0	0	0	0	0	0	0	0	0	0	0	0	0	0	0	0	0	0	0
CASSYSPTSGIYNEQFF	0	0	0	0	0	0	0	0	0	0	0	0	0	0	0	0	0	0	0	0	0	0	0	0	0	0	0	0	0	0	0	0	0	0	0	0	0	0	0	0	0	0	0	0	0	0.000105787	0	0.000139169	0
CASSYSREETQYF	0	0	0	0	0	0	0	0	0	0	5.41536e-05	0	0	0	0	0	0	0	0	0	0	0	0	0	0	0	0	0	0	0	0	0	0	0	0	0	0	0	0	0	0	0	0.000100926	0	0	0	0	0	0
CASSYSRTGDSPLHF	0	0	0	0	0	0	0	0	0	0	0	0	0	0	0	0	0	0	0	0	0	0	0	0	0	0	0	0	0	0	0	0.00145638	0	0	0	0	0	0	0	0.000180408	0	0	0	0	0	0	0	0.00156565	0
CASSYSSGGAYEQYF	0	0	0	0	0	0	0	0	0	0	0	0	0	0	0	0	3.20929e-05	0	0	0	0	0	0	0	0	0	0	0	0	0	0	0	0	0	0	0	0	0	0	0	0	0	7.56945e-05	0	0	0	0	0	0
CASSYSSTDTQYF	0	0	7.46965e-05	0	0	0	0	0	0	0	0	0	0	0	0	0	0	0	0	0	0.000154875	0	0	0	0	0	0	0	0	0	0	0	0	0	0	0	0	0	0	0	0	0	0	0	0	0	0	0	0
CASSYSTGELFF	0	0	0	0	0	0	0	0	0	0	0	0	0	0.000152903	0	0	0	0	0	0	0	0	0	0	0	0	0	0	0	0	0	0	0	0	0	0	0	0	0	0	0	0	0.000151389	0	0	0	0	0	0
CASSYSTSGGNEQFF	0	0	0	0	0	0	0	0	0	0.000172253	0	0	0	0	0	0	0	0	0	0	0	0	0	0	0	0	0	0	0	0	0	0	0	0	0	0	0	0	0	0	0	0	0.00017662	0	0	0	0	0	0
CASSYSTSTDTQYF	0	0	0	0	0	0	0	0	0.00122954	0	0	0	0	0	0	0	0	0	0	0	0	0	0	0	0	0	0	0	0	0	0	0	0	0	0	0	0	0	0	0	0	0	7.56945e-05	0	0	0	0	0	0
CASSYVGQPQHF	0	0	0.000149393	0	0	0	0	0	0	0	0	0	0	0	0	0	0	0	0	0	0	0	0.000220523	0	0	0	0	0	0	0	0	0	0	0	0	0	0	0	0	0	0	0	0	0	0	0	0	0	0
CASTGTGLNEQFF	0	0	0	0	8.79762e-05	0	0	0	0	0.000812048	0	0	0	0	0	0	0	0	0	0	0	0	0	0	0	0	0	0	0	0	0	0	0	0	0.00365237	0	0	0	0	0	0	0	0	0	0	0	0	0	0
CASTRANTGELFF	0	0	0	0	0	0	0	0	0	0	0	0	0.000139005	0	0	0	0	0	0	0	0	0	0	0	0.000885079	0	0	0	0	0	0	0	0	0	0	0	0	0	0	0	3.42642e-05	0	0	0	0	0	0	0	0
CASTRTSGGTDTQYF	0	3.48149e-05	0	0	0	0	0	0	0	0	0	0	0	0	0	0	0	0	0	0	0	0	0	0	0	0	0	0	0	0	0	0	0	0	0	0	0	0	0	0	0	0	0	0	0	0	0	0	7.43854e-05
CATSGPPDDTQYF	0	0	0	0	0	0	0	0	0	0	0	0	0	0.000424729	0	0.00843459	0	0	0	0	0	0.000147254	0	0	0	0	0	0	0	0	0	0	0	0	0	0	0	0	0	0	0	0	0	0	0	0	0	0	0
CATSRDNQPQHF	0	0	0	0	6.28401e-05	0	0	0	0	0	0	0	0	0	0	0	0	0	0	0	0	0	0	0	0	0	0	0	0	0	0	0	0	0	0	0	0	0	0	0	0	0	0	0	0	0	0	0	0
CATSRDQQPQHF	0	0	0	0	0	0	0	0	0	0.000541365	0	0	0	0	0	0	0	0	0	0	0	0	0	0	0	0	0	0	0	0	0	0	0	0	0	0	0	0	0	0	0	0	0	9.7281e-05	0	0	0	0	0
CATSTGDSNQPQHF	0	0	0	0	0	0	0	0	0	0	0	0	0	0	0	0	0	0	0	0	0.000377508	0	0	0	0	0	0	0	0	0.000617118	0	0	0	0	0	0	0	0	0	0	0	0	7.56945e-05	0	0	0	0	0	0
CAWSGASTDTQYF	0	0	0	0	0	0	0	0	0	0	0	0	6.95024e-05	0.0012572	0	0	0	0	0	0	0	0	0	0	0.000326082	0	0	0	0	0	0	0	0	0	0	0	0	0	0	0	0	0	0	0	0	0	0	0	0
CAWSGKGNQPQHF	0	0	0	0	0	0	0	0	0	0	0	0	0	0	0	0	0	0	0.00158704	0	0	0	0	0	0	0	0	0	0	0	0	0	0	0	0	0	0	0	0	0	0	0	0	0	0	0	0	0	6.19878e-05
CAWSLNYGYTF	0	0	0	0	0	0	0	0	0	0.00049215	0	0	0	5.09675e-05	0	0	0	0	0	0	0	0	0	0.00555978	0	0	0	0	0	0	0	0	0	0	0	0	0	0	0	0	0	0	0	0	0	0	0	0	0
CAWSRDSNQPQHF	0	0	0	0	0	0	0	0	0.000230539	0	0	0	0	0	0	0	0	0	0	0	0	0	0	0	0	0	0	0	0	0	0	0	0	0	0	0	0	0	0	0	0	0	0	0	0	0	0.000393017	0	0
CAWSVGNQPQHF	0	0	0	0	0	0	0	0	0.000307385	0	0	0	0	0	0	0	0	0	0	0	0	0	0	0	0	0	0	0	0	0	0	0	0	0	0	0	0	0	0	0	3.42642e-05	0	0	0	0	0	0	0	0
CAWSVGYGYTF	0	0	0	0	0	0	0	0	0	0	0.000189538	0	0	0	0	0	0	0	0	0	0	0	0	0	0	0	0	0	0	0	0	0	0	0	0	0	0	0	0	0	0	0	0.000403704	0	0	3.96699e-05	0	0	0
CAWSVRGYEQYF	0	0	0	0	0	0	0	0	0	0	0	0	0	0	0	0	0	0	0	0	0	0	0	0	0	0	0	0	0	0	0	0	0	0	0	0	0	0	0	0	0	0	0	0	0	0	0	0	0.000223156
CAWTENTEAFF	0	0	0	0	0	0	0	0	0	0	0	0	0	0	0	0	0	0	0	0.00175331	0	0	0	0	0	0	0	0	0	0	0	0	0	0	0	0	0	0	0	0	0.000222717	0	0	0	0	0	0	0	2.47951e-05
CSAGTGNTEAFF	0	0	0	0	0	0	0	0	0	0	0	0	0	0.000135913	0	0	0	0	0	0	0	0	0	0	0	0	0	0	0	0	0	0	0	0	0	0	0	0	0.000211558	0	0	0	0	0	0	0	0.000227536	0	0
CSARDGTYEQYF	0	0	0	0	0	0	0	0	0	0	0	0	0	0	0	0	0	0	0	0	0	0	0	0	0	0	0	0	0	0	0	0	0	0	0	0	0	0	0	0	0	0	0.000403704	0	0	0	0	0	0.000210759
CSARLADTQYF	0	0	0	0	0	0	0	0	0	0	0	0	0.000695024	0	0	0	0	0	0	0	0	0	0	0	0	0	0	0	0	0	0	0	0	0	0	0	0	0	0	0	0	0	0	0	0	0	0	0	0
CSARLAGGQETQYF	0	0	0	0	0	0	0	0	0	0.000270683	0	0	0	0	0	0	0	0	0	0	0	0	0	0	0	0	0	0	0	0	0	0	0	0	0	0	0	0	0	0	0	0	0	0	0	0	0	0	0
CSARTGGYEQYF	0	0	9.95954e-05	0	0	0	0	0	0	0	0	0	0	0	0	0	6.41859e-05	0	0	0	0	0	0	0	0	0	0	0	0	0	0	0	0	0	0	0	0	0	0	0	0	0	0	0	0	0	0	0	0
CSVADGNNQPQHF	0	0	0	0	0	0	0	0	0	0.000246075	5.41536e-05	0	0	0.00129118	0	0	0	0	0	0	0	0	0	0	0	0	0	0	0	0	0	0	0	0	0	0	0	0	0	0	0	0	0	0	0	0	0	0	0
CSVEDSGRAPDTQYF	0	0	0	0	0	0	0	0	0	0	0	0	0	0	0	0	0	0	0	0	0	0	0	0.155748	0	0	0	0	0	0	0	0	0	0	0	0	0	0	0	0	0	5.28513e-05	0	0	0	0	0	0	0
CSVEGGAAGELFF	0	0	0	0	0	0	0	0	0	0	0	0	0	0.00020387	0	0	0	0	0	0.00901121	0	0	0	0.0023907	0	0	0	0	0	0	0	0	0	0	0	0	0	0	0	0	0	0	0	0	0	0	0	0	0
CSVERDSSYNEQFF	0	0	0	0	0	0	0	0	0	0	0.00105599	0	0	0.00103634	0	0	0	0	0	0	0	0	0	0	0	0	0	0	0	0	0.0422492	0	0	0	0	0	0	0	0	0	0	0	0	0	0	0	0	0	0
CSVERTDTQYF	0	0	0	0	0	0	0	0	0	0	0	0	0	0.00168193	0	0	0	0	0	0	0	0	0	0	9.31663e-05	0	0	0	0	0	0	0	0	0	0	0	0	0	0	0	0	0	0	0.000924169	0	0	0	0	0
CSVGAGGTNEKLFF	0	0	0	0	0	0	0	0	0	0	0	0	0	0	0	0	0	0	0	0	0	0	0	0	0	0	0	0	0	0	0	0	0	0.000542232	0	0	0	0	0	0	0	0	0	0	0.00319213	0	0	0	0
CSVGSGSYEQYF	0	0.00148544	0	0	0	0	0.00138172	0	0	0	0	0	0	0	0	0	0	0	0	0	0	0	0	0	0	0	0	0	0	0	0	0	0	0	0	0	0	0	0	0	0	0	0	0	0	0	0	0	0.000347132
CSVGTGGTGELFF	0	0	0	0	0.00232508	0	0	0	0	0	0	0	0	0	0	0	0.000304883	0	0	0	0	0	0	0	0	0	0	0	0	0	0	0	0	0	0	0	0	0	0.000341747	0	0	0	0	0	0	0	0	0	0
CSVGTGGYEQYF	0	0	0	0	0	0	2.93984e-05	0	0	0	0	0	0	0	0	0	0	0	0	0	0	0	0	0	0	0	0	0	0	0	0	0	0	0	0	0	0	0	0	0	0	0	0	0	0	0	0	0	0
CSVTQTGVATQYF	0	0	0	0	0	0	0	0	0	0	0	0	0	0.00127419	0	0	0	0.0024778	0	0	0	0	0	0	0.00128104	0	0	0	0	0	0	0	0	0	0	0	0	0	0	0	0	0	0	0	0	0	0	0	0
CSVVGQESYEQYF	0	0	0	0.196845	0	0	0	0	0	0	0	0	0	0.000475697	0	0	0	0	0	0	0	0	0	0	6.98747e-05	0	0	0	0	0	0	0	0	0	0	0	0	0	0	0	0	0	0	0	0	0	0	0	0
CSVVTRGGTEAFF	0	0	0	0	0	0	0	0	0	0	0	0	0	0.00947996	0	0	0	0	0	0	0	3.68134e-05	0	0	0.00158383	0	0	0	0	0	0	0	0	0	0	0	0	0	0	0	0	0	0	0	0	0	0	0	0
[truncated: 15 more columns]
