# Supplementary material for: High-Throughput Immunogenetics Reveals a Lack of Physiological T Cell Clusters in Patients With Autoimmune Cytopenias
Source: Front Immunol. 2019 Aug 21;10:1897. doi: 10.3389/fimmu.2019.01897 (PMC6713037; doi:10.3389/fimmu.2019.01897)
Supplement: Supplementary Table 4 — Exclusive TRB clusters of healthy donors. [file Table_4.XLSX]

## Sheet: Suppl. Table 4
Supplementary Table 4. Exclusive TRB clusters of healthy donors
Cluster Sequence	Individuals	CDR3b AA	from GLIPH analysis with	vdjdb result*
CSAGEYTGELFF	HD016, HD019, HD93	CSAGEYTGELFF, CASGTYTGELFF, CAQGAYTGELFF	primary AIC	negative
CAWSVSGLGEKLFF	HD002, HD017, HD93	CAWSVGGLGEKLFF, CASSVGGLGETQYF, CAWSVSGLGEKLFF	primary AIC	negative
CASRKDRNTGELFF	HD002, HD018, HD023	CASRKDRNTGELFF, CASRVDRNTGELFF, CASRGDRNTGELFF	primary AIC	negative
CASSRTGTETQYF	HD016, HD017, HD019	CASSRGGDETQYF, CASSRTGTETQYF, CASSRTGVETQYF, CASSRTGAETQYF, CASSRTGDETQYF	primary AIC	negative
CASSLREGYEQFF	HD009, HD016, HD017, HD92	CASSLREGYEQFF, CASSLREGYGYTF, CASSYREGYGYTF, CASSLNEGYGYTF, CASSLSEGYGYTF	primary AIC	negative
CASSPGTSSGNTIYF	HD009, HD016, HD93	CASSPGTSSGNTIYF, CASSPGTVSGNTIYF, CASSPGAVSGNTIYF	primary AIC	negative
CASSLGAGANTGELFF	HD001, HD017, HD019	CASSLGPGGNTGELFF, CASSLGAGANTGELFF, CASSLGAGGNTGELFF	primary AIC	negative
CASSSTGGRGELFF	HD006, HD009, HD017	CASSRTGGAGELFF, CASSSTGGRGELFF, CASSRTGGRGEQFF, CAWSRGGGRGEQYF	primary AIC	negative
CASSIDQIQPQHF	HD016, HD019, HD023, HD93	CASSIDLGQPQHF, CASSIDQIQPQHF, CASSISLGQPQHF, CASSIDLIQPQHF	primary AIC	negative
CASSPFDGNSPLHF	HD019, HD023, HD93	CASSPVLGNSPLHF, CASSPFDGNSPLHF, CASSPFLGNSPLHF	primary AIC	negative
CASSKSTGELFF	HD002, HD009, HD92	CASSWSTTEAFF, CASSKSTGELFF, CASSKSTTEAFF	primary AIC	negative
CATRTVNTEAFF	HD016, HD92, HD93	CAWQTVNTEAFF, CASRTVNTEAFF, CATRTVNTEAFF	primary AIC	negative
CASSRLAGGVNEQFF	HD006, HD017, HD93	CASSQLAGGVNEQFF, CASSRLAGGVNEQFF, CASSQLAGGLNEQFF	primary AIC	negative
CASSLGQRSSGNTIYF	HD006, HD019, HD92	CASSSGQRSSGNTIYF, CASSLGQRSSGNTIYF, CASSLGQHSSGNTIYF	primary AIC	negative
CATSERGSYGYTF	HD006, HD017, HD018	CASSAGGSYGYTF, CASSARGSYGYTF, CATSERGSYGYTF, CASSFRGSYGYTF	primary AIC	negative
CASSPRPNYGYTF	HD009, HD017, HD019, HD023	CASSPRPNYGYTF, CATSPRANYGYTF, CASSSRVNYGYTF, CASSPRLNYGYTF, CASSPRVNYGYTF	primary AIC	negative
CASSPLMNEQFF	HD001, HD018, HD019	CASSPLGNEQYF, CASSPLMNEQFF, CASSPLNNEQFF, CASSPLGNEQFF	primary AIC	negative
CASSYRQGNTGELFF	HD002, HD006, HD016, HD018, HD019	CASSPRQGNTGELFF, CASSYRQGNTGELFF, CASSKRQGNTGELFF, CASSPRDSNTGELFF, CASSYRQGSTGELFF, CASSPRQSNTGELFF	primary AIC	negative
CASSARTARNEKLFF	HD016, HD017, HD018	CASSARTARNEKLFF, CAWSARTGVNEKLFF, CATSARTGRNEKLFF	primary AIC	negative
CASRDSGTDTQYF	HD017, HD018, HD019	CASRDSGTDTQYF, CASRPSGTDTQYF, CSAAPSGTDTQYF	primary AIC	negative
CASRDTPNEKLFF	HD002, HD017, HD019	CSVDDTGNEKLFF, CASRDTPNEKLFF, CASRDTGNEKLFF, CASRLTGNEKLFF	primary AIC	negative
CASSEDRVGTGELFF	HD006, HD017, HD018	CASSEDRVGTGELFF, CATSRDRVGTGELFF, CASSLDRVGTGELFF	primary AIC	negative
CSASAKGVAGELFF	HD001, HD018, HD019	CASSSKGVAGELFF, CSASAKGVAGELFF, CASSSKGFAGELFF	primary AIC	negative
CASSSTGGAYEQYF	HD001, HD006, HD016, HD017, HD019	CASSSTGGPYEQYF, CASSPTGGLYEQYF, CASSSTGGAYEQYF, CASSSTGGSYEQYF, CASSRTGGLYEQYF, CASSSTGGLYEQYF	primary AIC	negative
CASSLSGTGVYGYTF	HD016, HD017, HD92	CASSLSGTGGYGYTF, CASSLSGTGFYGYTF, CASSLSGTGVYGYTF	primary AIC	negative
CASSLGPYQPQHF	HD018, HD019, HD93	CASSLGPYQPQHF, CASSSGPYQPQHF	primary AIC	negative
CASSYSLDSYNSPLHF	HD006, HD016, HD017	CASSYSLDSYNSPLHF, CASSYSLGSYNSPLHF, CASSYSLRSYNSPLHF	primary AIC	negative
CASSYSSGTTYEQYF	HD002, HD017, HD93	CASSYSSGITYEQYF, CASSYSSGTTYEQYF, CASSYSSVTTYEQYF	primary AIC	negative
CSARTVGTDTQYF	HD002, HD009, HD017, HD023	CASRDVGTDTQYF, CASREVGTDTQYF, CSARTVGTDTQYF, CASSEVGTDTQYF	primary AIC	negative
CASSLALRGTEAFF	HD016, HD017, HD018, HD023	CASSLGLRGTEAFF, CASSLVGRGTEAFF, CASSLVLRGTEAFF, CASSLALRGTEAFF	primary AIC	negative
CASSSRGNHNEQFF	HD017, HD018, HD92	CASSSGGNHNEQFF, CASSSTGNHNEQFF, CASSSRGNHNEQFF	primary AIC	negative
CASSGDGTNTGELFF	HD016, HD019, HD023	CASSGGGTNTGELFF, CASSGDGTNTGELFF, CAISGGGTNTGELFF	primary AIC	negative
CASSSPEGQETQYF	HD002, HD006, HD023	CASSSPEGQETQYF, CASSGPEGQETQYF, CASSGPELQETQYF	primary AIC	negative
CASSAGLAGGRETQYF	HD002, HD006, HD009	CASSFGLAGGRETQYF, CASSAGLAGGRETQYF, CAISVGLAGGRETQYF	primary AIC	negative
CASSSAPNTGELFF	HD009, HD017, HD93	CASSEAGNTGELFF, CASSSAPNTGELFF, CASSSAGNTGELFF	primary AIC	negative
CASSPDRVSYEQYF	HD017, HD019, HD93	CASSPDGVSYEQYF, CASSPDRVSYEQYF, CASSPTGVSYEQYF	primary AIC	negative
CASSLAGTGNQPQHF	HD019, HD023, HD93	CASSLSGQGNQPQHF, CASSLAGTGNQPQHF, CASSLSGTGNQPQHF	primary AIC	negative
CASSQDRGYNSPLHF	HD006, HD017, HD019	CASSSDRGYNSPLHF, CASSQDRGYNSPLHF, CASSFDRGYNSPLHF	primary AIC	negative
CASSLGQGVAYEQYF	HD016, HD017, HD019, HD023	CASSLGQGSSYEQYF, CASSLGQGVAYEQYF, CASSLGQGKSYEQYF, CASSLGQGVSYEQYF	primary AIC	negative
CASSFQGTGTEAFF	HD006, HD017, HD019	CASSFQGTGTEAFF, CASSFGGTGTEAFF, CASSFLGTGTEAFF	primary AIC	negative
CASSLSDRNTEAFF	HD017, HD019, HD93	CASSLGDRNTEAFF, CASSLSGRNTEAFF, CASSLSDRNTEAFF	primary AIC	negative
CASSLRGPPNTGELFF	HD009, HD016, HD93	CASSLRGPPNTGELFF, CASSLVGPPNTGELFF, CASSLTGPPNTGELFF	primary AIC	negative
CASSLAGSGEKLFF	HD017, HD019, HD023	CASSLAGDGEKLFF, CASSLAGDNEKLFF, CASSLAGPGEKLFF, CASSLAGSGEKLFF	primary AIC	negative
CASSSGQPNEKLFF	HD009, HD017, HD019, HD92	CASSPGQPNEKLFF, CASSSGQPNEKLFF, CASSSGQNNEKLFF, CASSSGQRNEKLFF	primary AIC	negative
CASSPTSRTDTQYF	HD002, HD016, HD017	CASSPTSGTDTQYF, CASSPTSRTDTQYF	primary AIC	negative
CASSLSGRAYEQYF	HD016, HD018, HD019	CASSLSGRAYEQYF, CASSLSHRAYEQYF, CASSLSDRAYEQYF	primary AIC	negative
CASSPGQFTGELFF	HD002, HD019, HD023	CASSPGQFTGELFF, CASSPGQSTGELFF, CASSPLQSTGELFF	primary AIC	negative
CASSPPQGGTEAFF	HD017, HD019, HD92	CASSPPQGGTEAFF, CASSPPRGGTEAFF, CASSPPRGNTEAFF	primary AIC	negative
CASSQLGVETQYF	HD017, HD018, HD019	CASSQLGVETQYF, CASSDLGVETQYF, CSTSQGGVETQYF	primary AIC	negative
CASSPRTSGTTDTQYF	HD002, HD018, HD019	CASSPRTSGTTDTQYF, CASSPGTSGTTDTQYF, CASSPQTSGTTDTQYF	primary AIC	negative
CASRTSGGGDTQYF	HD017, HD019, HD023	CSARTSGGGETQYF, CAIRTSGGLDTQYF, CASRTSGGGDTQYF	primary AIC	negative
CSVEMRDYEQYF	HD005,HD031,HD006	CSVEARDYEQYF,CSVELRDYEQYF,CSVEMRDNEQFF,CSVEMRDYEQYF,CSVESRDYEQYF	AIH	negative
CASSLGDRAYNEQFF	HD032,HD033,HD038,HD039	CASSLGDRGYNEQFF,CAWSLGGRAYNEQFF,CASSLLDRAYNEQFF,CASSFGDRAYNEQFF,CASSLGDRAYNEQFF,CASSLGDRSYNEQFF,CASSLGDRVYNEQFF	AIH	negative
CASSTLGQSTDTQYF	HD027,HD032,HD001	CASSTLGQSTDTQYF,CASSTTGQSTDTQYF,CASSTQGQSTDTQYF,CASSVQGQSTDTQYF	AIH	negative
CAWVPKNEQFF	HD005,HD007,HD036	CSVVPDNEQFF,CAWVPKNEQFF	AIH	negative
CARLAGVNTGELFF	HD026,HD027,HD040	CSAQAGVNTGELFF,CARLAGVNTGELFF,CSGWAGVNTGELFF	AIH	negative
CASRFNEQFF	HD026,HD030,HD031,HD039	CSVVFNEQFF,CSGVYNEQFF,CSAVYNEQFF,CASRFNEQFF	AIH	negative
CASSRQPSTNEKLFF	HD031,HD038,HD016	CASSRQPSTNEKLFF,CASSFQPATNEKLFF,CASGRQPATNEKLFF,CASSLQPATNEKLFF,CASSRQPATNEKLFF	AIH	negative
CASSFQTGSYNEQFF	HD026,HD036,HD039	CASSLQTGSYNEQFF,CASSEQTGSYNEQFF,CASSFQTGSYNEQFF	AIH	negative
CASSLAGGSGANVLTF	HD028,HD030,HD006,HD007	CASSLAAGSGANVLTF,CASSLAGGSGANVLTF,CASSFAAGSGANVLTF,CASSLGAGSGANVLTF	AIH	negative
CASRDRATDTQYF	HD027,HD029,HD041	CASRLRATDTQYF,CSVDLRATDTQYF,CASRDRATDTQYF	AIH	negative
CASSRTVTYEQYF	HD027,HD036,HD001	CASSRTGLYEQYF,CASSRTVLYEQYF,CASSRTVTYEQYF	AIH	negative
CATGGANTGELFF	HD027,HD030,HD034	CAWGGAYTGELFF,CSVGGKDTGELFF,CATGGANTGELFF,CASGGADTGELFF	AIH	negative
CASSLGRGTSTDTQYF	HD027,HD028,HD007,HD038	CASSLGSGTSTDTQYF,CASSLGSGSSTDTQYF,CASSLGRGTSTDTQYF,CASSLNSGTSTDTQYF	AIH	negative
CSVDRQGFTDTQYF	HD026,HD027,HD028,HD005,HD032,HD007,HD043	CATSRGGFTDTQYF,CAGDRGGNTDTQYF,CASTQGGFTDTQYF,CASRRGGFTDTQYF,CASRQGGFTDTQYF,CASRQGGPTDTQYF,CSADRGGFTDTQYF,CSVDRQGFTDTQYF	AIH	negative
CAWSLGLAGITGELFF	HD026,HD027,HD043,HD001	CASSLGLAGHTGELFF,CASSLGLAGTTGELFF,CAWSLGLAGITGELFF,CASSLGLAGRTGELFF,CASSLGLAGGTGELFF	AIH	negative
CATSRDRGANTGELFF	HD027,HD035,HD037,HD039	CASSHDRGANTGELFF,CATSRDRGANTGELFF,CATSRSRGANTGELFF,CASSRLRGANTGELFF	AIH	negative
CASGLGAGNQPQHF	HD026,HD005,HD039,HD041	CASGLGQGNQPQHF,CASGLGAGNQPQHF,CSVGTGAGNQPQHF,CGEGTGAGNQPQHF	AIH	negative
CASRMTVNTEAFF	HD026,HD036,HD001	CAAKMTVNTEAFF,CASRMTVNTEAFF,CASSMTVNTEAFF	AIH	negative
CASSLASGGWNEQFF	HD030,HD031,HD032	CASSLASGGYNEQFF,CASSLASGGWNEQFF	AIH	negative
CSVRPQSSYNEQFF	HD027,HD033,HD016	CASRPKSSYNEQFF,CASRPMSSYNEQFF,CSVRPQSSYNEQFF	AIH	negative
CSVPGQGPDTIYF	HD035,HD039,HD041	CASKGQGPDTQYF,CAIKGQGQDTQYF,CSVPGQGPDTIYF	AIH	negative
CASSPQGASGTQYF	HD027,HD029,HD032	CASSPTGASGTLHF,CASSPQGASGTQYF	AIH	negative
CASSNRQGREQYF	HD034,HD038,HD040	CASSRRQGREAFF,CASSNRQGTEAFF,CASSNRQGREQYF	AIH	negative
CASSLGRSAGELFF	HD026,HD027,HD039	CASSLGRSAGELFF,CASSLGTSAGELFF,CASSLGSSAGEQYF	AIH	negative
CASSSQGLADYEQYF	HD006,HD038,HD040	CASSSQGLATYEQYF,CASSSWGLADYEQYF,CASSSQGLADYEQYF	AIH	negative
CASSPGGSVYEQYF	HD031,HD034,HD016	CASSPGISSYEQYF,CASSPGTSVYEQFF,CASSPGGSVYEQYF,CASSPGISVYEQYF	AIH	negative
CASRPGLGYEQYF	HD027,HD030,HD043	CASRPGLGYEQYF,CASNPGLGYEQYF,CASWPGLGYEQFF	AIH	negative
CAIRGDPTDTQYF	HD027,HD029,HD005,HD031,HD034,HD037	CAIRGDPTDTQYF,CASRGARTDTQYF,CASRGSRTDTQYF,CASRGDRLDTQYF,CAWRGDRTDTQYF,CSVRRDRTDTQYF,CSGRGGRTDTQYF	AIH	negative
CASSRRLAGAQETQYF	HD026,HD027,HD037	CASSRRLAGGQETQYF,CATSRRLAGARETQYF,CASSRRLAGAQETQYF	AIH	negative
CASSEPGTNTGELFF	HD029,HD006,HD016	CASSEWGRNTGELFF,CAISEWGTNTGELFF,CASSEPGTNTGELFF	AIH	negative
CASSRFQGVNEKLFF	HD026,HD033,HD041,HD042	CATSRDQGVNEKLFF,CASSRGQGVNEKLFF,CASSRFQGVNEKLFF	AIH	negative
CASSLTSFTGELFF	HD026,HD027,HD030	CASSLTSNTGELFF,CASSLSSFTGELFF,CASSLTSFTGELFF	AIH	negative
CASSSPGTGDYEQYF	HD034,HD039,HD040,HD043	CASSSPGTGDTEAFF,CASSSPGTGDNEQFF,CASSSPGTGINEQFF,CASSSPGTGVNEQFF,CASSSPGTGDYEQYF	AIH	negative
CASSLAGGRNNEQFF	HD027,HD028,HD039,HD042,HD043	CASSLAGGRDNEQFF,CASSLAGGRYNEQFF,CASSLAGGRNNEQFF,CSVELAGGRDNEQFF	AIH	negative
CASSLSLGYETQYF	HD029,HD031,HD032,HD040	CASSLSLGGETQYF,CASSLSLGVETQYF,CASSLSLGYETQYF	AIH	negative
CASSRPGVDEQFF	HD027,HD034,HD041,HD043	CATSRPGVYEQYF,CAWSRPGGDEQFF,CASSRPGVDEQFF,CAWSRPGVGELFF,CASSPPGVDEQFF	AIH	negative
CASSPPGPQETQYF	HD026,HD031,HD033	CASSPPGPQETQYF,CASSPPGPRETQYF,CASSPPGQRETQYF	AIH	negative
CAGTRDKNTGELFF	HD006,HD032,HD040	CAGTRDKNTGELFF,CASTRDLNTGELFF,CASTKDKNTGELFF	AIH	negative
CASRTSGRSTDTQYF	HD027,HD032,HD038,HD016	CASRTSGASTDTQYF,CATRTSGSSTDTQYF,CSSRTSGRPTDTQYF,CASRTSGRSTDTQYF,CAIRASGRSTDTQYF,CATATSGRSTDTQYF	AIH	negative
CAISREAGQPQHF	HD032,HD041,HD016	CATSREDGQPQHF,CATSREVGQPQHF,CAISREAGQPQHF	AIH	negative
CASSAQVNEQFF	HD029,HD031,HD016	CASSAQGNEQFF,CASSAQVNEQFF	AIH	negative
CASSMQDQPQHF	HD039,HD041,HD043	CARSSQDQPQHF,CASSMYDQPQHF,CASSMQDQPQHF	AIH	negative
CATSSHRGSYNEQFF	HD029,HD032,HD039,HD041	CASSSDRGSYNEQFF,CATSSHRGSYNEQFF,CASSSHRGSYNEQFF	AIH	negative
CASSLVTGSSYEQYF	HD026,HD030,HD007	CASSLVTGKTYEQYF,CASSLVTGSSYEQYF,CASSLVTGKSYEQYF	AIH	negative
CASSYSTASSYEQYF	HD027,HD029,HD016,HD043	CASSYSTVSSYEQYF,CASSYSTPSSYEQYF,CASSYSTASSYEQYF,CASSYSGVSSYEQYF	AIH	negative
CASSTGLAGGVAKNIQYF	HD005,HD031,HD041	CASSRGLAGGVAKNIQYF,CASSTGLAGGVAKNIQYF	AIH	negative
CASSLAGGTNEKLFF	HD027,HD029,HD016	CASSLAEGTNEKLFF,CASSLAGGTNEKLFF	AIH	negative
CASSVTSGDNEQFF	HD027,HD007,HD040	CASSHTSGDNEQFF,CASSRTSGDNEQFF,CASSVTSGDNEQFF	AIH	negative
CASSILTGDEKLFF	HD028,HD007,HD038	CASSILTGDEKLFF,CASSIQTGDEKLFF,CATSIWTGDEKLFF	AIH	negative
CAWSVNFYEQYF	HD005,HD007,HD043	CATSRNFYEQYF,CAWSVNFYEQYF,CATSRDFYEQYF	AIH	negative
CAIRGDGHYGYTF	HD029,HD031,HD035	CASRGDGTYGYTF,CASRLDGHYGYTF,CAIRGDGHYGYTF	AIH	negative
CATRQGYSNQPQHF	HD026,HD031,HD040,HD016	CASRQGYSNQPQHF,CASRWGYSNQPQHF,CATRQGYSNQPQHF,CASRRGYSNQPQHF	AIH	negative
CASSSDRTRAFF	HD028,HD033,HD035	CASSSDRTRAFF,CASSSDRTAYTF,CASSSDRRAQYF	AIH	negative
CASSEGLADSYEQYF	HD029,HD032,HD039	CASREGLADSYEQYF,CASSEGLAGSYEQYF,CASSEGLADSYEQYF	AIH	negative
CASSYGGTPSYEQYF	HD029,HD032,HD038	CASSYGGTGSYEQYF,CASSYGGTISYEQYF,CASSYGGTPSYEQYF,CASSYGGTNSYEQYF	AIH	negative
CASRITGDSGANVLTF	HD027,HD005,HD006	CASRRTGNSGANVLTF,CASRITGDSGANVLTF,CASRRTGDSGANVLTF	AIH	negative
CASSLAGADNSPLHF	HD030,HD033,HD039	CASSLTGADNSPLHF,CASSLMGADNSPLHF,CASSLAGADNSPLHF	AIH	negative
CSVVLAGSSYEQYF	HD026,HD027,HD005,HD032,HD034,HD036,HD039,HD016	CASSLAGSSYEQYF,CSVVLAGSSYEQYF	AIH	negative
CASSVGQPYNEQFF	HD027,HD034,HD043	CASSFGQPYNEQFF,CASSVGQPYNEQFF,CASSGGQPYNEQFF	AIH	negative
CASSGQGLSYNEQFF	HD029,HD041,HD042,HD043	CASSLQGLSYNEQFF,CASSGQGESYNEQFF,CASSGQGLSYNEQFF,CASSPQGLSYNEQFF	AIH	negative
CASSLRGTSSYEQYF	HD029,HD032,HD043	CASSLRGTLSYEQYF,CASSLRGTSSYEQYF,CASSLRGESSYEQYF	AIH	negative
CASSLFGSDEQFF	HD027,HD028,HD034,HD039	CASSLWGSDEQFF,CASSLWGADEQFF,CASSLFGSDEQFF,CASSLPGSDEQFF,CASSLWGGDEQFF	AIH	negative
CASSPGAGGGTDTQYF	HD029,HD032,HD040	CASSPGTGGGTDTQYF,CASSPGAGGGTDTQYF	AIH	negative
CASSIERGRQETQYF	HD027,HD005,HD042	CASSQERGRQETQYF,CASSIERGRQETQYF,CASSLERGRQETQYF	AIH	negative
CASSIGYGSGTDTQYF	HD027,HD029,HD032	CASSIGYGSGTDTQYF,CATSRGYGSGTDTQYF	AIH	negative
CASSEGLAGADEQFF	HD027,HD005,HD035	CASSYGLAGADEQYF,CASSYGLAGAWEQFF,CASSEGLAGADEQFF	AIH	negative
CASSVTGGYQPQHF	HD005,HD031,HD007,HD034	CASSRTGGYQPQHF,CASSVTGGYQPQHF,CATSRTGGYQPQHF	AIH	negative
CASSPGTGLYNEQFF	HD030,HD005,HD007	CASSPGTHLYNEQFF,CASSPGTGLYNEQFF	AIH	negative
CASSLLGQTYNEQFF	HD027,HD033,HD016	CASSLLGSTYNEQFF,CASSLLGQTYNEQFF,CASSLLGQDYNEQFF	AIH	negative
CASSYGGRFYGYTF	HD026,HD038,HD041	CASSPGGRFYGYTF,CASSYGGRFYGYTF,CASSYGGRNYGYTF	AIH	negative
CAWSEGDREYEQYF	HD026,HD027,HD007,HD039	CASSELDRTYEQYF,CASSEGDRTYEQYF,CASSYGDRTYEQYF,CAWSEGDREYEQYF	AIH	negative
CASSVGRNSYEQYF	HD027,HD033,HD034,HD037,HD016	CASSPGRNSYEQYF,CASSIGRNSYEQYF,CATSRGRNSYEQYF,CASSFGRNSYEQYF,CASSVGRNSYEQYF	AIH	negative
CASSLIATQETQYF	HD028,HD038,HD039	CASSLVATQETQYF,CASSLIATQETQYF,CASSLQATQETQYF	AIH	negative
CASTRDRGQGQYF	HD027,HD034,HD041	CASTRDRGGGYTF,CASSRDRGQGYTF,CASTRDRGQGQYF	AIH	negative
CASSLSGLAGGTDTQYF	HD027,HD005,HD006	CASSLPGLAGGTDTQYF,CASSPPGLAGGTDTQYF,CASSLSGLAGGTDTQYF	AIH	negative
CASSLVGQNNEQFF	HD027,HD034,HD039	CASSLLGQNNEQYF,CASSLVGQNNEQFF,CASSLLGQNYEQYF	AIH	negative
CASSLLDTEAFF	HD028,HD033,HD016	CAISELDTEAFF,CASSLLDTEAFF,CASSETDTEAFF	AIH	negative
CASSGGLAEETQYF	HD026,HD027,HD041	CASSGGLAKETQYF,CASSGGLAEETQYF,CSASGGLAEETQYF	AIH	negative
CASSPGITGNTIYF	HD006,HD039,HD041	CASSLGITGNTIYF,CASSPGITGNTIYF,CASSPGETGNTIYF	AIH	negative
CATSAGQRNYEQYF	HD027,HD034,HD016	CATSAGQRNYEQYF,CASSLGQRNYEQYF,CASSAGQRTYEQYF	AIH	negative
CSARPRPSSTDTQYF	HD029,HD039,HD016	CASRPRTSSTDTQYF,CASRPRDSSTDTQYF,CSARPRPSSTDTQYF	AIH	negative
CATSRDYRGREQFF	HD027,HD028,HD032	CATSRDGRGNEQFF,CATSRDYRGREQFF,CSASRDYRGNEQFF,CATSRDFRGNEQFF	AIH	negative
CASSFEGEQYF	HD026,HD028,HD030,HD005	CASSFEGPLHF,CASSFEGEQYF,CASSFEGELFF,CASSFEGSRFF	AIH	negative
CASSLGTRTGNTIYF	HD030,HD031,HD039	CASSLGTRTGNTIYF,CASSLGTRAGNTIYF,CASSLGDRTGNTIYF	AIH	negative
CASSEDRGVYEQYF	HD026,HD027,HD039	CASSEDRGVYEQYF,CAWSEDRGPYEQYF,CASSWDRGVYEQYF	AIH	negative
CASSPRQSSNQPQHF	HD007,HD034,HD039	CASSARQSSNQPQHF,CASSPRQSSNQPQHF,CASSPRQYSNQPQHF	AIH	negative
CASSPHRGRYEQYF	HD032,HD033,HD034	CASSPHRGRYEQYF,CASSPDRGRYEQFF,CASSPSRGRYEQFF	AIH	negative
CASSLGIAGGTQYF	HD027,HD038,HD040	CASSLGLAGGTQYF,CASSLGTAGGTQYF,CASSLGIAGGTQYF	AIH	negative
CASSLTGSGNEKLFF	HD028,HD032,HD035	CASSLTGQGNEKLFF,CASSLTGSGNEKLFF,CASSLTGGGNEKLFF	AIH	negative
CSATGQGLNTEAFF	HD034,HD038,HD042	CASTKQGLNTEAFF,CASTRQGLNTEAFF,CSATGQGLNTEAFF	AIH	negative
CASQRGASTGELFF	HD029,HD032,HD007	CASQRGASTGELFF,CASSRGASTGELFF	AIH	negative
CASNPQGGNEQFF	HD027,HD031,HD035	CASSPQGGNEQFF,CASNPQGGGEAFF,CASNPQGGNEQFF	AIH	negative
CASSNRAMNTEAFF	HD028,HD029,HD036	CASSNRNMNTEAFF,CASSNRAMNTEAFF,CASSLRNMNTEAFF	AIH	negative
CASSLRTSQETQYF	HD027,HD028,HD006,HD034	CASSLRTSQETQYF,CASSLRTAQETQYF,CASSLRTEQETQYF,CASSLRTVQETQYF	AIH	negative
CASSLAQRGDGYTF	HD032,HD033,HD038	CASSLAQRGDGYTF,CASSLARRGDGYTF,CASSLAQQGDGYTF	AIH	negative
CASSLEGPPETQYF	HD027,HD033,HD043	CASSLEREPETQYF,CASSLEGPPETQYF,CASSLERPPETQYF	AIH	negative
CASSLGDSKNIQYF	HD026,HD027,HD031	CASSLRDSKNIQYF,CASSLGDSKNIQYF	AIH	negative
CASREQNTEAFF	HD027,HD029,HD030,HD038	CSVRHQNTEAFF,CASREQNTEAFF,CASRGQNTEAFF,CASRLQNTEAFF	AIH	negative
*www.vdjdb.cdr3.net, parameters: Species: Human; Gene (Chain): TRB; Sequence or pattern: substring aktivated
